# Supplementary material for: Far-red LED light alters circadian rhythms and elicits dark-adapted ERG responses in rodents
Source: PLoS One. 2025 Jul 1;20(7):e0326710. doi: 10.1371/journal.pone.0326710 (PMC12212518; doi:10.1371/journal.pone.0326710)
Supplement: S1 File — (XLSX) [file pone.0326710.s017.xlsx]

## Sheet: Fig 1
LED light spectrum
Wavelength (nm)	Relative Intensity (%)
	White LED light	642 nm red	666 nm photo-red	741 nm far-red	850 nm infra-red	940 nm infra-red
194.269	0.052	0.063	0.179	0.242	0.292	-0.092
194.472	0.167	-0.057	0.083	0.083	-0.063	-0.07
194.675	0.286	0.447	0.037	-0.032	0.172	0.093
194.877	0.073	0.195	0.014	0.207	0.07	0.06
195.08	-0.087	-0.207	0.152	0.253	0.202	-0.084
195.283	0.089	-0.213	-0.107	0.132	0.053	-0.084
195.485	0.352	0.123	0.039	0.274	0.143	0.096
195.688	-0.038	-0.135	-0.139	0.054	0.072	-0.015
195.891	0.151	-0.345	0.156	0.115	0.219	0.01
196.094	0.303	-0.051	0.092	0.049	0.178	-0.006
196.297	-0.083	0.429	-0.052	-0.101	-0.028	0.115
196.499	-0.116	0.111	-0.013	0.046	-0.001	-0.084
196.702	0.073	-0.189	-0.054	-0.015	0.259	-0.04
196.905	0.093	-0.057	-0.235	-0.096	0.132	0.021
197.108	0.36	0.123	0.088	0.089	0.021	0.2
197.311	-0.067	-0.009	-0.045	0.204	-0.163	-0.111
197.514	0.274	-0.171	0.051	0.181	-0.063	0.101
197.717	0.007	0.141	0.007	0.109	-0.098	-0.18
197.92	-0.095	0.003	0.133	0.227	0.002	0.206
198.123	0.159	-0.045	0.037	-0.09	0.14	-0.144
198.326	0.04	0.075	0.131	0.057	0.159	-0.177
198.529	0.299	-0.351	0.005	0.051	0.235	0.107
198.732	-0.26	0.141	0.06	0.227	0.167	0.046
198.935	-0.268	0.429	0.033	0.288	0.097	-0.064
199.138	0.028	-0.009	0.058	0.115	0.178	0.118
199.341	0.056	0.363	0.083	0.014	-0.042	-0.117
199.544	0.126	0.171	0.071	0.124	0.135	0.046
199.747	-0.042	0.465	-0.027	0.19	-0.123	-0.051
199.95	0.204	0.135	0.033	0.184	0.305	0.046
200.153	0.237	-0.033	-0.073	-0.009	0.359	0.109
200.356	0.11	0.201	0.049	-0.009	0.189	0.007
200.56	-0.005	-0.069	-0.034	0	-0.101	-0.067
200.763	-0.083	0.015	-0.004	-0.038	-0.052	0.142
200.966	-0.276	0.171	0.005	-0.015	0.105	0.049
201.169	0.176	0.075	0.051	0.164	0.042	0.016
201.372	-0.284	-0.087	0.14	-0.254	0.202	-0.1
201.576	0.155	0.087	0.186	0.253	0.235	-0.092
201.779	0.676	0.045	0.001	0.15	0.167	0.046
201.982	0.29	-0.015	-0.045	0.132	-0.033	-0.048
202.185	0.139	-0.021	-0.052	0.141	-0.009	-0.067
202.389	0.044	0.165	0.069	0.005	0.091	-0.026
202.592	0.098	-0.303	0.101	0.095	0.032	-0.21
202.795	0.463	0.315	0.126	0.014	0.365	-0.001
202.999	-0.26	-0.189	0.051	-0.093	0.143	0.2
203.202	-0.194	0.135	0.046	-0.021	0.07	-0.045
203.405	0.159	-0.063	0.051	-0.116	-0.036	0.018
203.609	0.102	0.075	0.136	0.031	0.14	0.043
203.812	0.336	-0.075	-0.025	0.043	0.102	0.035
204.016	0.319	-0.039	0.019	0.175	0.129	-0.017
204.219	-0.009	-0.111	-0.132	0.112	0.042	0.016
204.423	0.332	0.063	0.11	0.138	0.01	0.079
204.626	0.143	-0.225	0.058	0.219	0.324	0.082
204.83	0.106	0.075	-0.02	0.023	0.097	-0.067
205.033	0.061	-0.201	-0.068	0.103	0.01	0.159
205.237	-0.034	0.099	-0.052	0.216	-0.033	0.043
205.44	0.081	0.129	-0.054	-0.113	0.116	-0.177
205.644	-0.206	0.081	0.033	0.112	0.088	-0.144
205.847	0.044	-0.417	0.051	0.118	-0.023	0.06
206.051	0.508	0.057	0.131	0.173	0.145	-0.012
206.254	0.176	-0.309	0.188	-0.205	0.099	-0.017
206.458	0.41	0.003	-0.096	0.072	0.313	0.071
206.662	0.061	-0.327	0.001	0.161	0.159	0.065
206.865	0.028	0.123	0.014	0.187	0.059	0.065
207.069	0.233	-0.141	0.092	0.132	0.067	0.054
207.273	0.356	0.584	0.055	0.173	-0.126	0.032
207.476	-0.079	-0.381	0.007	-0.006	0.099	-0.012
207.68	0.184	0.201	0.094	0.02	0.175	-0.006
207.884	0.077	-0.135	0.007	0.046	0.346	-0.172
208.088	0.167	-0.021	0.245	0.262	0.132	0.057
208.291	-0.301	0.021	-0.041	0.054	0.048	-0.056
208.495	0.143	-0.021	0.122	0.075	0.251	0.126
208.699	-0.301	-0.219	-0.036	0.167	0.045	-0.04
208.903	0.176	0.393	0.094	0.15	0.07	0.278
209.107	0.077	-0.201	0.026	0.225	0.248	-0.106
209.31	0.217	0.003	-0.109	0.222	0.178	-0.139
209.514	-0.071	0.105	-0.05	0.129	0.251	-0.012
209.718	0.028	0.135	0.149	0.155	0.061	0.021
209.922	0.073	0.063	-0.034	0.06	0.129	-0.175
210.126	-0.083	0.309	0.088	-0.035	0.018	0.049
210.33	-0.301	-0.087	0.104	0.08	-0.115	-0.048
210.534	-0.017	0.033	0.007	0.17	0.053	-0.059
210.738	-0.108	-0.441	-0.132	0.141	0.034	0.035
210.942	-0.223	0.057	0.124	0.207	0.256	0.024
211.146	-0.005	-0.093	0.076	0.072	0.002	0.035
211.35	0.52	0.465	0.074	0.112	0.346	0.198
211.554	0.274	-0.183	-0.079	-0.035	0.135	0.038
211.758	0.204	0.009	0.023	0.063	0.013	0.129
211.962	-0.038	-0.171	0.142	0.014	-0.025	0.085
212.166	-0.009	0.285	-0.134	0.285	0.053	0.22
212.37	-0.034	-0.027	-0.047	0.204	0.072	-0.111
212.574	-0.017	0.291	0.017	0.083	0.102	0.01
212.778	0.327	-0.141	0.161	0.031	0.143	-0.106
212.982	0.155	0.069	-0.002	0.164	0.17	0.12
213.187	0.085	-0.087	0.051	-0.087	0.08	-0.017
213.391	0.229	0.267	0.088	0.129	0.172	-0.089
213.595	0.311	-0.015	-0.086	-0.012	0.059	-0.106
213.799	0.27	0.117	-0.073	0.083	0.275	0.187
214.003	-0.338	0.159	0.06	0.02	-0.071	0.082
214.208	-0.219	0.159	0.035	0.242	0.259	0.087
214.412	0.29	-0.237	0.078	0.167	0.346	0.029
214.616	0.176	0.387	0.12	-0.026	0.248	0.107
214.82	-0.026	-0.435	-0.086	-0.07	0.251	0.063
215.025	-0.145	0.069	-0.031	-0.041	0.181	0.244
215.229	0.188	0.255	-0.098	-0.136	0.07	-0.006
215.433	0.258	0.141	0.037	-0.012	0.216	0.203
215.638	0.237	-0.051	-0.054	0.184	0.029	-0.164
215.842	-0.19	0.261	0.158	0.178	0.11	-0.131
216.046	-0.149	0.399	0.051	0.028	0.075	-0.053
216.251	0.18	0.243	0.037	-0.009	0.224	0.167
216.455	0.364	-0.165	0.138	0.011	0.191	-0.188
216.66	-0.083	-0.243	-0.022	-0.044	0.216	0.101
216.864	-0.276	-0.021	-0.013	0.043	0.078	-0.02
217.068	0.488	-0.219	0.083	0.037	0.227	0.145
217.273	-0.005	0.063	-0.091	0.112	0.048	-0.015
217.477	0.114	0.291	0.174	0.193	0.183	-0.004
217.682	-0.108	0.267	-0.13	0.115	0.072	0.098
217.886	0.295	0.195	0.081	0.175	-0.047	0.027
218.091	0.056	-0.105	-0.022	0.138	0.086	0.068
218.295	0.036	0.351	0.12	0.037	0.246	-0.117
218.5	0.011	-0.111	0.033	-0.035	-0.014	0.098
218.705	-0.005	0.423	0.03	0.106	0.289	-0.031
218.909	-0.083	0.333	-0.036	0.103	0.097	0.021
219.114	0.114	-0.027	0.053	0.158	0.116	-0.015
219.318	0.332	0.183	-0.086	0.106	0.205	-0.114
219.523	0.278	0.279	0.138	0.008	0.083	0.007
219.728	0.061	0.069	-0.082	0.19	0.205	0.101
219.932	0.077	0.069	0.234	0.285	0.159	-0.001
220.137	-0.157	-0.608	0.113	-0.052	0.124	0.112
220.342	0.311	-0.045	-0.015	-0.003	-0.036	0.134
220.546	-0.128	-0.045	0.042	0.253	0.278	0.104
220.751	-0.161	0.315	0.216	0.109	0.015	0.027
220.956	0.056	-0.111	0.152	0.051	-0.079	-0.21
221.161	0.077	0.087	0.177	0.193	-0.123	0.109
221.365	0.089	-0.177	-0.043	0.135	0.316	0.035
221.57	0.02	0.147	0.035	0.328	0.102	-0.006
221.775	0.163	-0.093	-0.027	0.158	-0.044	-0.186
221.98	0.233	0.027	-0.068	-0.015	0.021	0.063
222.185	0.184	0.141	0.017	0.144	-0.077	0.118
222.39	0.233	0.225	-0.009	0.069	0.254	0.206
222.595	-0.017	0.045	-0.041	0.037	-0.061	-0.067
222.799	0.188	0.261	0.039	0.225	0.002	-0.015
223.004	-0.26	-0.075	-0.1	-0.012	-0.042	-0.1
223.209	0.147	-0.027	0.055	0.3	0.151	0.063
223.414	0.221	-0.033	-0.05	0.051	0.148	-0.001
223.619	0.295	0.081	0.067	0.369	0.01	0.057
223.824	-0.116	-0.189	0.01	-0.009	-0.12	0.024
224.029	0.192	0.081	0.06	-0.006	0.056	0.06
224.234	-0.042	-0.099	-0.128	0.057	0.129	0.051
224.439	0.065	-0.183	0.017	-0.021	-0.012	0.063
224.644	-0.264	-0.069	0.209	0.1	-0.061	-0.155
224.849	0.032	0.111	0.014	0.124	-0.05	0.016
225.054	0.003	-0.225	-0.093	0.023	0.067	-0.023
225.259	0.098	-0.357	0.078	-0.018	-0.033	0.074
225.464	-0.026	-0.183	0.088	-0.136	0.156	-0.028
225.67	-0.149	0.015	-0.013	0.17	0.051	0.071
225.875	-0.12	0.249	-0.043	0	0.056	-0.026
226.08	0.184	0.177	0.213	0.043	-0.044	0.104
226.285	-0.034	-0.141	0.055	-0.029	0.238	-0.122
226.49	0.212	0.189	0.099	-0.101	0.219	0.165
226.695	0.816	-0.099	0.136	-0.067	0.487	-0.078
226.901	0.245	0.135	0.232	0.118	0.094	0.054
227.106	0.04	-0.518	-0.054	0.124	0.083	-0.064
227.311	0.598	0.471	0.051	0.124	0.335	0.107
227.516	-0.247	0.027	-0.121	-0.09	0.086	-0.048
227.722	0.04	0.273	0.033	0.011	0.059	0.087
227.927	-0.042	0.219	-0.077	0.025	0.04	-0.045
228.132	0.024	0.165	0.11	0.103	0.181	-0.006
228.337	-0.145	-0.375	-0.027	-0.159	0.067	-0.045
228.543	0.176	-0.255	-0.052	0.043	-0.058	0.162
228.748	-0.083	-0.063	0.042	0.028	0.121	-0.216
228.954	0.122	0.459	0.101	0.025	-0.004	-0.056
229.159	0.254	-0.015	-0.013	0.046	0.116	-0.103
229.364	-0.038	-0.099	0.129	0.158	0.013	-0.009
229.57	0.032	-0.039	0.058	0.141	-0.042	-0.045
229.775	0.258	0.417	0.083	0.043	0.191	-0.1
229.981	0.171	-0.081	-0.132	-0.09	0.221	-0.017
230.186	-0.264	-0.027	-0.002	0.043	0.08	-0.056
230.392	0.241	0.183	-0.018	0.126	-0.006	0.016
230.597	0.52	0.656	0.005	0.051	0.221	0.159
230.803	-0.091	-0.123	-0.018	0.077	0.023	-0.048
231.008	-0.169	0.105	0.023	-0.015	0.151	0.021
231.214	0.204	-0.255	0.104	0.19	0.354	-0.158
231.419	-0.12	0.105	0.202	-0.075	0.032	0.076
231.625	0.056	-0.009	-0.027	0.144	-0.063	-0.02
231.83	-0.063	0.201	-0.047	0.305	0.078	-0.073
232.036	-0.005	0.009	0.014	0.034	-0.112	0.005
232.241	0.061	0.027	0.149	0.092	0.17	-0.097
232.447	0.163	-0.063	-0.061	0	-0.017	-0.028
232.653	0.139	0.021	0.078	0.175	0.072	-0.103
232.858	0.106	-0.129	-0.047	0.3	0.097	-0.015
233.064	0.237	-0.093	0.101	0.017	0.178	0.14
233.27	-0.071	-0.039	0.122	-0.006	-0.001	-0.172
233.476	-0.079	0.027	0.101	-0.136	-0.039	0.184
233.681	0.015	-0.153	-0.002	-0.067	0.338	-0.095
233.887	-0.034	0.105	0.053	0.184	-0.093	0.04
234.093	0.052	-0.309	0.028	0	0.067	-0.056
234.298	-0.075	0.201	0.115	0.201	0.229	0.035
234.504	0.397	-0.297	-0.125	0.028	0.27	-0.111
234.71	0.311	0.177	0.122	0.207	0.229	0.101
234.916	0.007	0.045	-0.043	-0.136	0.229	-0.177
235.122	-0.009	-0.069	0.101	0.158	0.148	0.01
235.328	0.327	0.093	-0.068	-0.012	0.045	0.04
235.533	0.028	0.369	0.049	0.046	0.126	-0.026
235.739	-0.017	-0.225	-0.02	0.124	0.181	0.076
235.945	0.356	0.105	0.01	0.233	0.221	0.244
236.151	0.212	0.141	-0.011	0.031	0.072	0.018
236.357	0.368	-0.099	0.291	0.049	0.229	0.225
236.563	-0.046	-0.171	-0.002	-0.044	0.221	0.016
236.769	0.048	0.243	0.142	0.239	-0.071	0.035
236.975	0.007	0.057	0.156	0.15	-0.047	0.131
237.181	-0.178	0.267	0.051	0.112	0.018	0.145
237.387	-0.017	0.153	0.142	0.072	0.11	-0.062
237.593	0.184	-0.189	-0.034	0.069	0.121	0.016
237.799	-0.005	-0.309	-0.009	0.049	0.099	0.016
238.005	0.171	0.177	0.115	0.1	-0.082	-0.04
238.211	-0.022	-0.441	0.012	0.054	-0.144	-0.095
238.417	-0.145	-0.159	0.211	0.265	0.056	-0.04
238.623	0.015	-0.129	0.028	0.124	0.121	-0.056
238.829	-0.001	0.117	-0.022	-0.073	0.159	0.063
239.036	0.04	-0.075	-0.082	0	0.026	-0.233
239.242	0.286	0.183	0.055	0.04	0.191	0.021
239.448	0.151	-0.159	-0.011	-0.058	-0.031	-0.067
239.654	0.147	0.207	0.113	0.051	0.27	0.269
239.86	0.192	0.411	0.039	-0.044	0.167	0.101
240.066	-0.026	0.309	-0.102	0.089	-0.191	-0.051
240.273	-0.132	0.027	0.039	0.08	0.078	-0.21
240.479	0.225	0.135	0.076	-0.122	0.178	0.005
240.685	0.061	-0.039	0.065	0.034	0.005	-0.056
240.891	0.233	0.093	0.069	0.184	0.148	0.032
241.098	-0.186	0.069	0.03	0.075	0.078	-0.122
241.304	0.249	0.195	-0.006	0.294	0.251	0.085
241.51	-0.268	-0.027	0.005	0.08	-0.044	0.068
241.717	0.18	0.105	-0.013	0.069	0.278	0.253
241.923	0.212	-0.039	0.065	0.077	0.113	-0.012
242.129	0.299	0.195	-0.073	0.072	0.213	0.021
242.336	-0.079	-0.003	0.106	0.196	0.191	-0.042
242.542	0.237	0.285	0.104	0.285	0.053	-0.045
242.749	0.332	-0.111	-0.004	-0.162	-0.012	-0.097
242.955	0.282	-0.093	-0.015	0.011	-0.163	0.024
243.161	0.344	0.159	0.051	-0.05	0.126	0.167
243.368	0.126	-0.111	0.108	0.115	0.338	0.074
243.574	0.003	-0.219	-0.107	0.077	0.048	-0.086
243.781	0.015	0.147	0.149	0.011	-0.109	0.165
243.987	-0.054	-0.321	-0.066	-0.058	-0.25	-0.034
244.194	0.089	0.429	-0.015	0.181	0.053	-0.012
244.4	-0.038	-0.075	0.005	0.043	0.061	-0.037
244.607	0.04	0.045	0.039	0.199	-0.079	-0.009
244.814	-0.137	0.327	-0.002	0.236	-0.042	-0.117
245.02	0.262	-0.045	0.069	0.164	0.286	0.093
245.227	0.044	-0.015	0.145	0	0.143	0.01
245.433	0.492	-0.003	-0.045	0.164	0.086	0.187
245.64	0.286	-0.201	-0.004	-0.021	0.037	-0.086
245.847	-0.083	0.608	0.138	0.274	0.172	0.134
246.053	-0.005	-0.189	0.124	0.092	0.053	-0.078
246.26	0.11	0.177	0.053	0.077	0.126	-0.056
246.467	-0.059	-0.081	-0.043	-0.024	0.032	-0.034
246.673	0.278	-0.051	0.088	0.023	0.051	0.046
246.88	0.056	-0.075	0.101	0.236	0.219	-0.1
247.087	0.192	0.417	-0.022	0.196	0.135	0.054
247.294	0.085	0.153	0.01	0.173	0.021	0.192
247.5	0.196	0.291	0.037	0.049	-0.006	0.057
247.707	0.208	-0.213	0.005	0.178	0.056	0.007
247.914	0.011	0.435	0.003	0.346	0.094	-0.092
248.121	-0.157	-0.027	-0.061	0.181	-0.126	-0.073
248.328	0.052	-0.225	0.092	0.158	0.08	0.005
248.534	0.02	-0.087	-0.006	0.011	0.07	0.06
248.741	-0.157	0.039	0.023	0.118	-0.009	-0.062
248.948	-0.182	0.153	0.179	-0.139	0.029	-0.147
249.155	0.225	0.003	0.049	0.222	0.042	-0.048
249.362	0.04	0.105	0.053	-0.041	0.183	0.057
249.569	-0.038	0.363	0.014	0.147	0.064	0.206
249.776	0.085	0.303	-0.002	-0.107	0.145	-0.006
249.983	1.001	0.117	0.023	0.204	0.936	0.071
250.19	0.196	0.093	0.046	0.103	-0.079	0.049
250.397	0.221	-0.087	0.049	0.077	0.126	0.002
250.604	-0.169	0.225	0.023	0.092	0.042	-0.064
250.811	0.011	0.207	-0.009	0.031	0.07	-0.097
251.018	0.18	-0.153	-0.148	0.167	0.137	-0.04
251.225	0.155	-0.039	-0.086	0.196	0.235	0.049
251.432	0.032	-0.057	-0.018	-0.018	0.118	0.027
251.639	0.085	-0.081	0.206	0.259	-0.079	0.142
251.846	0.208	-0.303	0.039	0.08	0.265	0.159
252.053	0.18	0.069	0.177	-0.217	0.124	0.038
252.26	-0.186	-0.297	-0.004	-0.012	0.061	0.093
252.467	0.098	-0.129	0.021	-0.044	0.075	0.043
252.675	-0.063	-0.249	0.124	-0.029	0.067	0.016
252.882	-0.12	0.339	0.152	0.216	0.135	-0.056
253.089	0.093	0.279	-0.102	-0.024	-0.006	0.063
253.296	0.217	0.267	0.035	0.259	0.324	0.076
253.503	0.098	0.027	0.085	0.049	0.056	-0.166
253.711	-0.124	0.165	0.136	-0.185	0.056	-0.097
253.918	0.093	-0.255	-0.066	0.025	0.181	-0.095
254.125	0.332	0.129	0.067	0.248	-0.21	0.007
254.332	-0.186	0.219	-0.073	0.008	0.007	-0.089
254.54	0.102	-0.141	0.193	0.106	0.238	0.176
254.747	-0.19	-0.159	0.046	0.008	-0.063	-0.097
254.954	-0.128	0.027	-0.02	0.225	0.132	0.093
255.162	-0.157	0.027	-0.224	0.005	0.251	0.071
255.369	0.208	0.069	0.12	0.187	0.33	0.217
255.576	0.13	-0.045	0.108	0.054	0.132	-0.037
255.784	-0.009	-0.051	0.044	0.046	0.208	0.107
255.991	-0.165	-0.285	-0.045	0.057	0.137	-0.169
256.198	0.106	-0.075	0.003	0.034	0.256	-0.034
256.406	0.003	-0.255	0.037	-0.165	-0.006	0.054
256.613	0.093	0.429	0.046	0.152	0.213	-0.017
256.821	-0.001	0.129	0.108	0.132	-0.066	0.082
257.028	0.233	-0.081	-0.002	0.216	0.213	0.096
257.236	-0.231	-0.117	-0.162	0.161	-0.115	-0.139
257.443	0.048	-0.213	0.042	0.095	0.219	0.107
257.651	0.098	0.099	-0.212	0.049	-0.112	-0.037
257.858	0.208	-0.171	0.17	0.164	-0.004	0.118
258.066	-0.243	-0.195	-0.059	0.072	0.005	-0.009
258.273	0.015	-0.195	-0.011	0	0.075	0.007
258.481	0.02	0.153	-0.153	0.072	-0.055	0.043
258.689	0.085	-0.051	0.099	0.075	0.097	0.046
258.896	-0.042	-0.093	-0.018	-0.024	-0.193	0.093
259.104	0.176	0.081	0.06	0.098	-0.017	0.071
259.312	0.114	-0.153	-0.047	-0.041	0.175	-0.037
259.519	0.217	0.015	0.01	0.15	0.2	0.06
259.727	-0.186	-0.069	0.039	0.046	0.088	0.098
259.935	-0.05	0.015	0.165	0.046	0.032	-0.048
260.142	0.02	0.027	0.069	-0.093	-0.147	-0.095
260.35	0.028	0.423	0.149	0.011	0.021	0.007
260.558	-0.128	-0.051	0.017	-0.029	0.07	-0.147
260.765	0.032	0.135	0.049	0.135	0.002	0.151
260.973	-0.046	0.213	0.033	-0.142	-0.077	-0.097
261.181	0.122	0.123	0.126	0.225	0.265	0.068
261.389	-0.095	0.081	-0.038	-0.009	0.091	-0.175
261.597	0.151	0.506	0.133	0.121	-0.052	-0.108
261.804	-0.149	0.141	0.09	0.155	-0.042	-0.031
262.012	0.364	0.105	-0.025	0.161	0.33	-0.053
262.22	0.147	0.003	0.113	-0.078	0.013	-0.155
262.428	0.151	0.087	0.088	0.002	0.048	0.029
262.636	0.405	-0.303	0.026	0.121	-0.042	0.01
262.844	0.044	-0.339	0.076	0.049	0.021	0.109
263.052	-0.091	-0.033	0.108	0.014	-0.112	0.032
263.26	0.41	0.411	0.136	0.222	0.248	0.159
263.468	0.139	-0.099	0.152	-0.044	0.297	0.173
263.676	0.36	-0.225	-0.031	0.017	-0.215	0.178
263.884	-0.243	0.081	-0.128	0.043	-0.071	0.035
264.092	0.011	0.153	0.039	-0.05	0.238	0.057
264.3	-0.104	-0.003	-0.013	0.337	0.11	-0.026
264.508	0.34	-0.129	0.186	0.164	0.126	0.029
264.716	0.048	-0.123	-0.041	0.204	0.083	-0.108
264.924	0.225	0.279	0.062	0.086	0.21	0.129
265.132	-0.046	-0.135	0.005	-0.012	-0.052	0.148
265.34	0.147	0.153	0.028	0.089	0.259	0.109
265.548	0.048	-0.105	-0.134	0.141	-0.093	0.123
265.756	-0.071	0.536	0.033	0.025	-0.031	0.018
265.964	0.089	0.393	0.115	-0.101	0.216	-0.075
266.172	0.582	0.441	0.243	-0.018	0.362	0.156
266.381	-0.342	-0.093	-0.034	0.025	0.102	0.021
266.589	0.093	0.459	0.012	0.193	0.099	0.093
266.797	0.212	0.081	0.131	0.086	0.04	0.016
267.005	-0.026	0.536	0.007	0.109	-0.107	-0.092
267.213	0.04	-0.099	0.147	-0.104	-0.031	-0.125
267.422	0.352	-0.039	0.065	-0.006	0.126	0.14
267.63	0.118	0.147	0.074	0.008	0.259	-0.017
267.838	-0.022	0.009	-0.013	0.236	0.294	-0.097
268.046	-0.137	-0.477	-0.189	0.15	-0.004	0.151
268.255	-0.112	0.315	-0.015	0.213	0.229	0.049
268.463	0.098	-0.303	-0.027	0.138	0.118	0.107
268.671	0.118	0.081	0.067	0.066	-0.025	-0.048
268.88	0.167	-0.231	-0.068	0.083	0.037	0.176
269.088	-0.358	0.249	0.046	-0.107	-0.02	-0.078
269.296	-0.165	-0.111	-0.006	0.141	0.397	0.087
269.505	-0.071	0.261	0.314	0.098	-0.017	0.115
269.713	-0.046	0.057	-0.031	0.193	0.162	-0.097
269.922	0.032	-0.075	0.049	0.21	0.162	0.126
270.13	0.155	-0.219	-0.105	-0.012	0.221	0.181
270.339	0.159	0.141	-0.079	-0.119	0.151	0.04
270.547	-0.12	0.141	0.069	0.092	-0.082	0.065
270.756	0.02	-0.225	0.163	0.115	0.2	0.021
270.964	0.13	-0.159	-0.128	-0.075	0.178	-0.006
271.173	-0.063	-0.129	0.012	0.25	-0.196	0.005
271.381	0.036	-0.219	0.019	0.181	0.094	-0.067
271.59	0.217	-0.099	0.122	0.25	-0.031	0.167
271.798	-0.194	-0.039	0.078	-0.064	-0.115	-0.122
272.007	0.192	-0.219	0.019	0.242	0.143	0.101
272.215	-0.235	0.177	-0.157	0.242	0.118	0.06
272.424	-0.042	0.129	0.152	0.164	0.091	0.016
272.633	0.106	0.327	0.03	0.02	0.086	0.068
272.841	0.044	0.219	-0.02	0.248	0.281	0.071
273.05	0.151	0.381	0.012	-0.07	0.048	0.068
273.259	0.093	-0.159	0.051	0.271	0.265	0.126
273.467	-0.375	-0.207	0.12	-0.038	-0.066	0.225
273.676	0.286	0.063	0.09	0.282	0.048	0.236
273.885	0.139	0.027	0.152	0.135	0.026	-0.051
274.093	0.171	0.255	-0.073	0.17	0.167	0.018
274.302	0.077	-0.093	0.01	0.167	0.007	0.071
274.511	0.065	0.063	0.108	0.323	0.013	-0.001
274.72	-0.112	-0.77	-0.015	0.066	0.056	0.112
274.928	-0.001	-0.237	0.081	-0.044	0.023	0.049
275.137	-0.017	-0.177	-0.063	0.288	-0.025	-0.04
275.346	0.143	-0.345	0.03	-0.015	0.143	0.076
275.555	0.077	0.123	-0.091	0.19	-0.039	-0.073
275.764	-0.046	0.099	0.099	0.077	0.023	0.173
275.973	0.081	0.171	-0.013	-0.009	-0.177	-0.1
276.181	0.18	0.279	-0.063	0.204	-0.139	0.005
276.39	0.151	0.003	-0.004	0.083	0.026	-0.183
276.599	0.011	0.375	-0.022	0.181	0.04	-0.015
276.808	0.04	0.075	0.104	0.072	0.189	-0.117
277.017	0.258	0.279	0.049	0.103	0.181	0.115
277.226	0.077	0.105	-0.011	0.253	0.116	-0.155
277.435	-0.034	-0.057	0.01	0.256	0.032	0.076
277.644	-0.022	0.435	0.042	0.262	0.172	0.027
277.853	0.143	0.333	0.133	0.135	-0.077	0.029
278.062	-0.059	0.015	0.023	0.103	-0.042	-0.175
278.271	0.315	-0.261	0.11	-0.13	0.129	0.071
278.48	-0.05	-0.075	0.007	-0.13	0.143	0.049
278.689	0.648	0.423	0.053	0.028	0.202	0.107
278.898	0.389	-0.039	0.042	0.204	-0.001	-0.04
279.107	0.29	-0.123	0.069	0.213	0.224	0.016
279.316	-0.001	-0.489	-0.004	0.075	-0.044	-0.095
279.526	0.024	-0.153	0.017	0.115	0.224	-0.051
279.735	0.208	0.195	0.014	-0.093	0.124	0.198
279.944	0.574	0.411	0.028	0.072	0.21	0.085
280.153	-0.017	-0.219	-0.018	0.092	0.032	-0.147
280.362	0.212	-0.189	0.03	0.152	0.14	-0.241
280.571	0.003	0.159	0.053	0.075	-0.063	-0.015
280.781	0.221	-0.141	0.021	0.268	0.216	-0.004
280.99	0.11	-0.279	-0.109	0.086	0.121	0.126
281.199	0.442	0.219	0.037	0.178	0.013	0.013
281.408	-0.087	-0.099	0.129	0.011	-0.061	-0.147
281.618	0.073	0.165	0.19	0.129	0.015	0.134
281.827	0.241	-0.117	-0.091	0.115	0.191	-0.197
282.036	0.077	0.225	0.101	-0.153	0.227	0.029
282.245	0.323	-0.399	-0.052	0.15	0.121	-0.023
282.455	0.249	-0.381	0.051	0.167	0.24	0.005
282.664	0.282	-0.351	-0.031	0.037	0.21	-0.062
282.873	-0.128	0.225	0.019	0.112	0.154	-0.142
283.083	-0.034	-0.099	-0.066	0.023	-0.131	0.076
283.292	0.011	0.057	0.033	0.274	0.067	0.079
283.502	0.003	-0.632	0.01	0.089	-0.031	-0.086
283.711	0.192	0.093	-0.086	0.271	0.205	0.115
283.921	-0.095	-0.027	0.007	-0.125	-0.05	-0.119
284.13	0.007	-0.033	0.138	0.187	0.064	0.118
284.339	0.065	0.069	-0.061	0.262	0.08	-0.097
284.549	-0.009	0.009	0.12	0.031	0.056	-0.037
284.758	0.106	-0.021	-0.031	0.049	0.078	-0.006
284.968	0.619	-0.189	0.051	0.32	0.498	0.016
285.177	0.04	0.255	-0.009	0.161	0.075	-0.18
285.387	0.085	-0.117	0.106	0.106	0.154	0.005
285.597	0.073	0.081	-0.006	0.098	0.156	0.054
285.806	0.184	0.339	0.051	0.227	0.121	0.065
286.016	-0.108	0.117	0.092	0	-0.042	-0.133
286.225	0.11	0.177	0.005	0.112	-0.009	0.018
286.435	-0.124	0.548	0.051	0.129	-0.042	-0.059
286.645	-0.157	-0.093	0.09	0.158	0.116	0.126
286.854	0.176	-0.506	-0.041	0.141	0.01	-0.073
287.064	0.126	-0.153	0.158	0.144	0.037	0.032
287.273	0.159	0.045	0.081	0.057	-0.02	-0.122
287.483	0.27	0.003	0.172	0.193	0.097	-0.064
287.693	0.159	0.411	0.023	-0.127	0.113	-0.028
287.903	0.024	0.087	0.001	0.152	-0.109	0.043
288.112	-0.137	0.015	0.071	0.132	-0.02	-0.081
288.322	0.295	-0.153	0.104	0.187	0.156	0.145
288.532	-0.042	0.141	-0.02	0.132	0.094	-0.015
288.742	-0.091	-0.153	0.03	0.23	0.083	-0.062
288.951	-0.042	-0.393	-0.031	0.161	-0.061	0.024
289.161	0.069	0.171	0.213	0.23	0.053	-0.006
289.371	-0.173	0.267	0.094	0.034	0.023	0.035
289.581	0.069	-0.261	0.046	0.32	-0.082	-0.089
289.791	0.077	-0.027	-0.029	0.115	0.086	-0.001
290.001	0.176	0.135	-0.002	-0.024	0.102	-0.042
290.211	-0.26	-0.393	-0.006	0.083	-0.006	-0.139
290.42	0.212	0.195	0.003	0.259	0.026	0.104
290.63	-0.083	-0.375	-0.068	-0.018	0.121	-0.172
290.84	0.245	0.345	0.058	-0.035	0.118	0.065
291.05	-0.116	-0.051	0.044	0.138	-0.012	-0.051
291.26	0.024	0.189	0.131	0.095	0.029	0.206
291.47	0.106	0.177	-0.004	-0.159	-0.088	-0.031
291.68	-0.022	0.069	0.069	0.262	0.238	-0.095
291.89	0.237	0.159	0.094	0.095	0.172	-0.059
292.1	0.139	0.321	0.154	0.08	0.349	0.131
292.31	0.221	-0.141	-0.114	0.063	0.083	0.007
292.52	-0.075	0.195	-0.068	0.034	-0.023	-0.026
292.73	-0.219	0.201	-0.052	0.1	-0.09	0.054
292.94	-0.017	-0.087	-0.082	-0.029	-0.02	0.178
293.15	0.024	-0.123	0.033	0.115	0.107	-0.114
293.361	0.126	-0.201	0.046	-0.052	0.04	0.065
293.571	-0.022	-0.069	-0.009	0.054	0.053	0.079
293.781	0.089	0.063	0.138	-0.041	-0.061	0.065
293.991	-0.1	-0.231	-0.079	0.132	-0.071	0.2
294.201	0.237	0.177	-0.075	0	0.159	-0.048
294.411	-0.034	0.003	-0.063	0.17	-0.042	-0.114
294.622	0.208	0.309	-0.013	0.193	0.186	0.029
294.832	-0.301	-0.291	0.088	0.112	-0.052	0.002
295.042	0.081	0.135	0.335	0.236	-0.014	-0.037
295.252	-0.079	-0.057	-0.098	0.124	0.059	0.051
295.462	-0.063	-0.201	0.055	0.072	0.21	0.131
295.673	-0.223	-0.057	-0.036	-0.153	0.091	-0.056
295.883	0.41	0.237	0.202	0.225	0.01	-0.086
296.093	0.056	-0.285	0.019	-0.081	0.143	-0.081
296.304	-0.013	0.039	0.165	0	-0.055	0.145
296.514	-0.059	-0.159	0.085	0.008	0.059	0.029
296.724	0.254	0.261	0.149	0.089	0.205	0.038
296.935	0.192	-0.141	-0.018	0.164	0.243	-0.04
297.145	0.089	0.183	-0.002	0.178	0.018	0.018
297.355	0.188	-0.201	0.09	0.181	0.015	-0.067
297.566	0.249	0.608	0.163	0.158	0.064	-0.037
297.776	-0.124	-0.309	-0.096	-0.093	0.007	-0.106
297.987	0.159	0.039	0.053	0.216	0.102	0.269
298.197	0.061	-0.405	-0.057	0.005	0.021	0.04
298.408	0.102	-0.237	0.053	-0.026	0.143	-0.023
298.618	-0.112	0.057	-0.006	-0.032	0.021	0.018
298.829	0.061	-0.207	0.069	0.008	0.311	-0.045
299.039	0.102	0.069	0.051	0.112	-0.066	-0.026
299.25	0.422	-0.279	0.019	0.175	0.132	0.074
299.46	-0.083	-0.201	0.014	0.158	-0.109	-0.004
299.671	-0.03	0.309	0.023	0.141	0.051	0.148
299.881	-0.112	0.213	-0.05	0.057	0.14	0.013
300.092	0.139	0.129	0.195	0.32	0.151	0.09
300.302	0.385	-0.243	-0.013	-0.067	0.154	0.04
300.513	0.073	0.033	0.104	0.049	0.072	0.104
300.724	-0.013	0.297	0.101	0.023	0.175	-0.056
300.934	-0.009	-0.255	-0.043	0.124	0.191	-0.125
301.145	0.159	-0.087	-0.027	-0.09	0.102	0.01
301.356	-0.202	0.045	0.007	0.259	0.037	0.068
301.566	0.352	0.303	0.145	0.158	0.007	-0.048
301.777	0.048	-0.081	0.259	0.17	-0.031	-0.042
301.988	-0.071	-0.237	0.129	0.098	0.143	0.087
302.199	-0.026	-0.177	0.071	0.141	-0.055	0.123
302.409	0.245	-0.081	0.017	0.337	0.216	-0.122
302.62	0.311	-0.141	0.092	0.089	0.2	0.074
302.831	0.028	-0.033	0.053	0.072	0.137	-0.092
303.042	0.139	0.303	0.138	0.129	0.135	0.076
303.252	-0.05	0.081	0.007	-0.05	0.034	-0.086
303.463	0.151	0.063	0.019	0.054	0.032	0.148
303.674	0.176	0.219	0.069	0.023	0.029	-0.158
303.885	0.007	0.219	0.017	0.135	0.14	-0.117
304.096	0.048	-0.255	0.037	0.014	0.303	-0.07
304.307	0.192	0.117	0.104	0.077	0.338	0.018
304.518	-0.017	0.453	-0.125	0.095	0.335	0.024
304.728	0.007	-0.459	0.067	0.008	0.067	0.242
304.939	0.089	-0.207	-0.041	0.152	-0.074	-0.144
305.15	0.171	0.021	0.163	-0.035	0.145	0.06
305.361	-0.042	-0.075	0.017	-0.058	0.235	0.024
305.572	0.184	-0.051	-0.013	0.109	0.124	0.082
305.783	0.102	-0.291	0.037	0.115	0.162	0.002
305.994	-0.145	0.381	0.17	0.129	0.067	-0.062
306.205	0.118	-0.369	-0.144	0.054	0.189	-0.075
306.416	0.274	0.081	0.149	0.178	0.045	0.225
306.627	0.118	-0.015	0.035	0.063	0.064	0.085
306.838	0.085	-0.213	0.065	0.069	0.178	-0.059
307.049	0.258	-0.147	-0.015	0.011	0.048	-0.147
307.261	-0.001	0.033	0.179	0.21	0.091	-0.048
307.472	0.007	-0.249	-0.009	0.129	-0.09	-0.346
307.683	0.106	0.453	0.181	0.095	0.067	-0.012
307.894	-0.054	0.165	0.071	0.043	0.121	-0.095
308.105	0.126	0.075	0.268	0.025	0.227	-0.271
308.316	0.011	0.219	-0.07	0.115	0.023	-0.017
308.527	0.225	0.207	0.051	0.014	-0.144	0.165
308.739	-0.219	0.129	0.055	0.129	0.088	-0.02
308.95	0.299	0.087	0.007	0.092	-0.085	0.06
309.161	0.11	-0.207	0.104	0.204	0.254	0.027
309.372	0.093	-0.003	0.108	0.118	0.097	-0.086
309.583	-0.153	-0.273	0.113	0.184	0.032	0.049
309.795	-0.079	0.045	0.081	0.175	0.094	-0.012
310.006	-0.178	-0.249	-0.07	0.132	0.048	-0.128
310.217	-0.038	0.177	0.094	0.181	0.221	-0.064
310.429	0.093	-0.465	0.012	0.025	0.064	0.217
310.64	0.024	-0.147	0.078	0.011	-0.136	0.159
310.851	0.188	-0.435	0.003	0.155	0.116	-0.064
311.063	-0.05	0.153	0.023	0.098	-0.112	0.007
311.274	0.204	-0.117	0.074	0.109	-0.088	-0.111
311.485	0.221	0.315	-0.022	-0.009	0.178	0.253
311.697	-0.141	0.081	0.033	0.147	-0.101	-0.097
311.908	-0.247	-0.279	0.037	0.216	0.11	0.057
312.12	0.077	-0.069	-0.077	0.236	0.151	0.04
312.331	0.446	0.231	0.053	-0.084	0.156	0.005
312.542	0.828	-0.393	-0.025	0.037	0.787	-0.031
312.754	-0.05	0.399	0.007	0.086	0.121	0.17
312.965	0.011	0.201	-0.105	0.161	-0.031	-0.103
313.177	0.352	0.255	0.067	0.351	0.208	0.203
313.388	-0.132	-0.195	0.074	0.141	0.01	-0.092
313.6	-0.161	0.015	0.104	0.031	0.097	0.145
313.812	-0.083	-0.207	-0.102	0.274	0.113	0.087
314.023	0.061	0.159	0.094	0.132	0.145	0.065
314.235	-0.19	-0.423	0.071	0.167	0.045	-0.031
314.446	0.471	0.111	0.051	0.037	0.21	-0.04
314.658	-0.383	-0.225	-0.153	0.161	-0.196	-0.012
314.869	0.044	0.033	0.033	0.193	0.172	-0.001
315.081	-0.095	-0.099	0.044	0.023	0.032	0.068
315.293	-0.038	0.291	0.042	0.216	0.129	0.181
315.504	0.327	-0.411	0.003	0.161	0.002	0.308
315.716	0.155	-0.093	0.028	0.305	0.07	0.096
315.928	-0.239	-0.171	-0.059	-0.035	0.034	0.074
316.139	0.29	0.141	0.062	-0.018	-0.055	0.093
316.351	-0.1	0.135	0.012	0.028	0.013	0.142
316.563	0.028	-0.177	0.044	0.037	-0.014	0.134
316.775	0.225	-0.171	0.014	0.175	-0.096	0.038
316.986	0.274	0.027	0.104	0.002	0.107	0.027
317.198	-0.091	-0.051	0.033	0.023	0.088	-0.081
317.41	0.04	-0.105	0.046	0.256	0.156	-0.017
317.622	0.118	0.189	0.035	-0.055	0.053	-0.095
317.834	0.2	-0.279	0.06	0.204	0.156	-0.004
318.045	0.139	-0.141	0.074	-0.029	0.097	0.123
318.257	0.315	-0.231	0.138	-0.078	0.042	0.049
318.469	0.048	0.225	0.042	0.06	0.099	-0.073
318.681	0.258	-0.099	0.03	0.271	0.172	0.018
318.893	-0.26	0.033	-0.098	0.112	-0.163	-0.216
319.105	0.077	0.165	0.161	0.207	0.167	0.115
319.317	0.192	-0.177	-0.1	0.311	-0.012	0.151
319.529	-0.083	0.165	0.101	0.199	0.132	0.054
319.741	0.147	-0.261	0.22	0.086	0.129	-0.158
319.953	0.028	0.195	0.023	0.219	0.172	-0.111
320.165	0.159	0.297	0.053	0.083	0.17	-0.064
320.377	-0.03	0.075	-0.031	0.15	0.227	-0.056
320.589	-0.178	0.063	0.147	-0.113	0.026	-0.1
320.801	-0.042	0.081	0.012	0.478	0.335	0.079
321.013	-0.137	-0.303	-0.059	0.06	-0.031	-0.037
321.225	0.065	0.183	0.094	0.057	0.045	0.12
321.437	-0.128	0.381	-0.031	0.049	0.045	0.007
321.649	0.176	-0.303	0.115	0.023	0.091	-0.081
321.861	0.208	0.111	0.007	0.109	0.154	-0.028
322.073	-0.087	0.165	0.099	0.138	0.061	-0.02
322.285	0.368	-0.129	-0.176	0.184	-0.21	0.098
322.497	0.081	-0.099	-0.034	0.19	0.145	-0.172
322.709	0.249	0.027	0.028	0.031	0.102	0.203
322.922	0.003	0.117	0.001	0.265	0.387	0.109
323.134	-0.03	-0.159	-0.116	-0.015	0.197	0.013
323.346	0.073	0.039	0.039	0.092	-0.077	-0.017
323.558	0.048	-0.201	0.003	0.161	-0.009	0.057
323.77	0.114	0.081	0.156	0.06	0.034	0.071
323.983	-0.026	-0.249	0.049	0.178	-0.014	0.057
324.195	0.069	-0.093	0.081	0.118	0.286	0.063
324.407	0.225	0.057	-0.015	0.069	0.042	-0.015
324.62	0.015	0.033	0.028	0.175	0.037	0.244
324.832	0.184	0.171	0.033	-0.084	0.162	0.082
325.044	0.356	0.213	0.053	0.158	0.113	0.123
325.256	-0.132	-0.201	0.076	0.216	-0.082	-0.136
325.469	-0.005	-0.129	-0.059	0.23	-0.069	0.184
325.681	0.27	0.363	-0.015	0.072	-0.066	0.148
325.894	-0.026	-0.057	0.138	0.06	0.21	0.054
326.106	-0.112	-0.279	-0.089	0.204	-0.039	-0.119
326.318	0.401	0.009	0.09	0.233	0.24	0.038
326.531	0.245	-0.207	0.085	0.077	0.048	-0.064
326.743	0.303	0.039	0.026	0.077	0.213	0.04
326.956	0.155	0.129	-0.018	0.043	0.021	-0.161
327.168	0.081	0.261	-0.015	0.011	0.202	-0.023
327.381	0.368	0.015	-0.034	0.17	0.056	-0.084
327.593	0.307	0.039	0.14	0.415	0.099	0.082
327.806	-0.202	-0.429	0.129	0.129	-0.042	0.038
328.018	0.385	0.027	0.053	-0.038	0.284	-0.062
328.231	-0.005	-0.069	0.033	0.311	-0.004	-0.166
328.443	0.044	0.285	0.01	0.141	0.151	-0.1
328.656	-0.104	-0.069	-0.038	0.098	0.053	0.049
328.868	0.225	-0.039	-0.041	0.199	0.113	0.043
329.081	0.02	-0.465	-0.045	0.112	0.227	-0.142
329.293	-0.169	0.291	0.088	-0.052	-0.033	0.04
329.506	-0.083	0.315	-0.073	-0.024	0.026	-0.117
329.719	-0.059	0.003	0.131	0.253	0.172	-0.056
329.931	0.024	-0.105	0.193	-0.003	0.137	0.17
330.144	0.147	0.327	-0.013	0.121	0.007	0.167
330.357	-0.35	-0.081	0.094	0.028	0.01	-0.015
330.569	0.245	-0.183	0.161	0.173	0.183	-0.015
330.782	0.176	-0.237	0.124	0.121	-0.074	0.076
330.995	0.221	0.381	0.017	0.069	0.048	0.054
331.208	0.048	-0.015	-0.148	0.069	0.048	-0.051
331.42	-0.046	-0.171	0.108	-0.021	0.026	0.029
331.633	-0.313	0.614	0.12	0.239	0.086	0.085
331.846	0.081	-0.153	-0.045	0.164	0.037	0.192
332.059	-0.108	-0.015	0.001	0.08	0.099	-0.081
332.271	0.048	-0.087	-0.054	0.227	0.156	0.065
332.484	-0.05	-0.075	0.037	0.075	-0.036	-0.048
332.697	0.118	0.53	0.019	0.308	0.164	0.085
332.91	0.176	-0.141	0.088	0.118	0.235	-0.028
333.123	0.089	-0.141	0.071	0.106	0.002	0.038
333.336	0.032	0.237	-0.031	0.167	0.067	-0.031
333.549	0.052	0.045	0.094	0.075	0.194	-0.125
333.762	0.093	-0.153	-0.114	0.075	-0.085	0.09
333.974	0.02	0.123	-0.036	0.337	0.099	-0.164
334.187	-0.362	0.057	-0.066	-0.136	-0.077	-0.009
334.4	0.167	0.087	0.049	0.028	0.162	0.142
334.613	0.048	-0.051	0.101	0.147	0.078	-0.177
334.826	-0.272	0.117	0.062	0.181	-0.042	0.159
335.039	0.04	-0.057	0.037	0.02	0.08	-0.354
335.252	0.032	-0.015	0.088	0.118	0.172	-0.004
335.465	0.028	-0.081	-0.075	-0.133	-0.201	0.007
335.678	0.106	0.201	0.097	0.112	0.124	0.176
335.891	-0.026	-0.291	-0.004	-0.055	0.229	-0.111
336.104	0.081	0.123	0.188	0.15	0.129	0.228
336.318	-0.116	-0.147	0.01	0.115	0.21	0.085
336.531	-0.1	0.201	0.076	0.138	0.026	0.093
336.744	-0.038	-0.153	0.067	0.115	0.186	0.032
336.957	0.077	0.291	0.033	0.213	-0.036	-0.106
337.17	-0.124	-0.159	-0.185	0.253	-0.047	-0.084
337.383	0.147	0.087	-0.089	0.115	0.33	-0.147
337.596	0.102	-0.351	0.014	0.017	-0.191	0.076
337.809	0.258	0.075	0.122	0.126	0.297	0.173
338.023	0.204	0.099	-0.011	0.017	0.154	0.129
338.236	0.159	-0.021	-0.034	0.441	0.208	0.156
338.449	-0.108	0.189	-0.02	0.118	0.088	0.024
338.662	0.024	0.171	0.044	0	0.148	0.09
338.876	0.134	0.015	0.033	0.155	0.059	-0.092
339.089	-0.022	-0.045	-0.034	-0.084	0.197	0.156
339.302	0.475	-0.075	0.051	0.193	0.183	0.118
339.515	-0.026	0.201	0.104	0.193	0.159	0.134
339.729	-0.21	-0.141	0.088	-0.026	-0.055	-0.227
339.942	0.307	0.417	0.106	-0.003	0.286	0.126
340.155	0.081	-0.009	0.005	-0.058	0.156	-0.136
340.369	0.048	0.027	0.042	0.115	0.021	0.181
340.582	0.18	-0.105	-0.041	0.274	0.08	0.024
340.796	1.264	0.003	-0.022	0.086	0.687	0.156
341.009	-0.165	-0.021	0.035	-0.081	0.032	-0.004
341.222	0.056	0.153	0.067	0.201	0.002	0.038
341.436	-0.05	-0.117	-0.086	0.222	0.037	0.024
341.649	0.056	0.219	0.081	0.354	0.137	0.096
341.863	-0.091	-0.093	0.014	0.04	-0.25	-0.037
342.076	-0.161	-0.045	0.222	0.106	-0.058	0.09
342.29	-0.132	-0.099	-0.066	0.184	-0.042	-0.006
342.503	0.221	0.309	0.069	0.155	0.433	0.14
342.717	0.106	-0.237	-0.004	0.011	-0.05	-0.103
342.93	0.048	-0.213	0.074	0.152	0.107	0.002
343.144	0.093	-0.183	-0.063	-0.078	0.048	-0.067
343.357	-0.038	0.207	0.046	0.219	-0.009	-0.158
343.571	0.184	0.015	-0.203	0.086	0.275	-0.015
343.784	-0.157	0.357	0.088	0.236	0.11	0.159
343.998	0.052	-0.285	0.124	-0.035	-0.036	0.074
344.212	-0.022	0.405	-0.034	0.017	0.01	-0.18
344.425	0.319	-0.063	0.053	-0.032	0.045	0.021
344.639	0.241	-0.219	0.088	0.014	0.186	0.137
344.852	-0.091	-0.105	-0.013	0.219	0.235	0.12
345.066	-0.161	-0.153	-0.089	0.031	0.088	0.126
345.28	-0.161	0.099	-0.079	-0.119	-0.104	0.063
345.494	0.631	-0.027	0.067	0.054	0.405	0.112
345.707	-0.054	0.477	-0.041	0.129	-0.069	-0.084
345.921	0.401	-0.159	0.09	-0.003	0.227	-0.186
346.135	-0.161	-0.033	-0.089	0.103	0.075	0.085
346.348	0.081	0.021	-0.004	0.115	0.219	-0.037
346.562	0.13	-0.117	0.023	-0.041	0.208	0.021
346.776	0.04	0.153	0.149	0.334	0.072	0.027
346.99	-0.083	-0.309	0.277	-0.038	-0.028	-0.073
347.204	0.102	0.195	-0.052	-0.029	0.061	0.079
347.417	-0.124	0.165	-0.045	-0.021	-0.101	0.049
347.631	0.167	-0.213	0.133	0.138	0.197	-0.111
347.845	-0.231	-0.039	0.035	0.132	0.156	-0.059
348.059	-0.013	-0.279	0.181	0.181	-0.044	-0.048
348.273	0.011	-0.009	-0.137	-0.038	-0.201	-0.166
348.487	0.241	0.231	-0.006	0.158	0.116	0.01
348.701	-0.03	0.315	0.039	0.242	0.162	-0.015
348.915	0.221	0.387	0.055	0.054	0.135	-0.067
349.129	0.061	-0.027	-0.011	0.034	0.14	-0.045
349.342	0.27	0.165	-0.043	-0.003	0.088	0.101
349.556	0.151	-0.339	0.14	0.141	0.194	0.049
349.77	0.015	-0.243	0.014	0.15	-0.031	0.071
349.984	0.278	-0.423	-0.063	-0.015	0.262	-0.106
350.198	0.036	0.147	0.211	0.213	0.254	0.153
350.412	-0.256	0.081	0.088	0.075	-0.061	-0.075
350.627	0.11	0.369	-0.059	0.256	-0.033	0.013
350.841	-0.071	0.177	0.001	0.152	0.219	0.021
351.055	-0.182	0.267	0.058	0.147	0.11	0.129
351.269	0.348	0.153	0.058	0.32	0.129	-0.026
351.483	0.093	0.099	-0.011	0.181	0.015	0.112
351.697	0.077	0.249	-0.089	0.25	0.072	-0.111
351.911	1.144	0.195	0.003	0.031	0.674	0.209
352.125	0.093	-0.297	0.039	0.311	0.248	0.046
352.339	0.155	0.279	0.161	0.129	0.181	0.173
352.553	-0.202	0.135	-0.059	0.103	0.154	-0.081
352.768	0.258	-0.057	0.074	0.225	0.21	0.101
352.982	0.336	0.195	0.06	0.118	0.3	0.233
353.196	0.126	0.003	0.152	0.25	-0.069	0.057
353.41	0.217	0.081	0.081	0.115	0.194	-0.119
353.625	0.442	0.279	0.039	-0.012	0.124	0.109
353.839	-0.178	-0.003	-0.1	0.181	-0.028	0.049
354.053	0.02	-0.171	0.142	0.184	0.013	0.035
354.267	0.397	0.171	-0.086	0.129	-0.077	-0.015
354.482	0.262	-0.015	-0.031	0.011	0.045	0.024
354.696	-0.1	-0.303	0.099	-0.061	0.121	0.123
354.91	-0.104	0.081	0.097	0.248	0.067	0.027
355.125	-0.334	-0.159	-0.05	0.233	-0.077	-0.142
355.339	-0.071	0.135	-0.047	0.158	0.053	0.029
355.553	-0.022	-0.393	-0.128	0.184	0.154	0.071
355.768	0.286	0.129	0.026	0.199	0.227	0.027
355.982	-0.194	-0.405	0.042	0.054	0.032	0.049
356.197	0.237	0.153	0.083	0.418	0.083	0.148
356.411	0.011	0.195	0.11	0.049	0.034	0.085
356.625	0.204	0.027	-0.009	0.023	-0.052	-0.031
356.84	-0.116	-0.057	0.062	-0.035	-0.05	0.068
357.054	-0.046	-0.135	-0.043	0.175	0.124	-0.213
357.269	0.204	0.141	-0.107	0.167	0.078	-0.006
357.483	0.217	-0.129	0.046	0.103	0.135	0.013
357.698	0.011	-0.021	0.09	0.092	0.091	0.016
357.912	0.118	-0.141	0.005	0.242	0.202	0.22
358.127	0.266	0.249	-0.086	0.04	0.059	-0.031
358.341	0.241	0.297	0.028	0.046	0.194	0.029
358.556	0.171	-0.201	0.209	0.054	0.175	-0.056
358.77	-0.026	0.279	0.124	0.201	0.059	0.029
358.985	-0.157	0.027	0.142	0.043	-0.212	0.148
359.2	0.044	0.015	0.046	0.057	0.14	-0.073
359.414	-0.157	0.213	-0.025	0.239	0.013	-0.045
359.629	0.332	-0.201	-0.066	0.089	0.023	-0.056
359.844	-0.251	-0.255	0.12	0.216	-0.12	-0.089
360.058	-0.054	0.123	0.104	0.158	0.021	-0.114
360.273	0.204	-0.063	0.074	0.118	0.3	0.013
360.488	-0.165	0.135	-0.009	-0.012	0.015	0.184
360.702	-0.075	-0.273	0.026	0.115	0.191	0.076
360.917	-0.05	-0.099	0.115	0	-0.052	-0.056
361.132	-0.305	0.411	-0.029	-0.093	-0.001	-0.023
361.346	-0.305	0.123	0.085	0.36	0.037	0.007
361.561	0.024	-0.081	-0.105	-0.15	0.164	-0.028
361.776	0.085	-0.045	0.11	0.092	0.156	-0.004
361.991	-0.19	-0.429	-0.098	-0.038	-0.017	-0.092
362.206	0.274	0.003	0.055	0.072	0.154	-0.026
362.42	0.139	-0.153	0.104	-0.176	0.248	-0.155
362.635	0.229	0.081	0.014	0.17	0.311	0.024
362.85	0.147	0.099	-0.242	0.155	0.059	-0.04
363.065	0.196	0.063	0.12	0.314	0.034	0.057
363.28	0.081	-0.141	-0.105	0.025	0.175	0.021
363.495	0.217	-0.195	-0.045	0.305	0.021	0.057
363.71	0.118	0.057	-0.047	0.069	-0.023	-0.1
363.925	0.442	0.399	-0.134	0.193	0.078	0.06
364.139	0.258	-0.459	0.023	0.152	0.013	0.17
364.354	-0.108	0.423	0.094	-0.047	0.078	0.027
364.569	0.085	0.147	0.088	0.132	0.227	-0.117
364.784	0.114	0.171	-0.022	0.098	0.143	0.129
364.999	0.184	0.117	-0.013	-0.05	-0.023	-0.056
365.214	-0.186	-0.093	0.001	0.201	-0.052	0.071
365.429	0.048	0.273	-0.006	0.285	0.01	0.057
365.644	0.258	0.183	0.023	0.15	-0.017	0.17
365.859	-0.013	0.111	0.001	0.239	0.124	-0.15
366.074	0.212	0.093	0.097	0.031	0.102	0.079
366.289	0.114	-0.075	-0.029	0.167	0.064	-0.1
366.505	0.093	0.081	0.035	-0.003	0.181	0.079
366.72	0.159	-0.321	-0.022	0.077	-0.001	-0.045
366.935	0.163	0.363	0.083	0.051	-0.02	0.071
367.15	0.18	-0.093	-0.079	0.02	-0.001	-0.119
367.365	-0.009	-0.171	0.117	0.204	0.118	0.181
367.58	-0.112	-0.201	0.094	0.175	0.075	0.029
367.795	0.007	0.009	0.202	0.308	0.368	0.126
368.011	-0.03	0.045	-0.089	0.167	0.143	0.01
368.226	-0.03	0.141	-0.093	0.216	0.102	0.104
368.441	0.143	-0.159	-0.002	0.054	0.129	0.06
368.656	0.077	0.363	-0.045	0.095	-0.055	0.118
368.871	0.069	-0.345	-0.052	0.046	-0.044	-0.084
369.087	0.356	-0.165	0.113	0.19	0.091	0.187
369.302	0.167	0.057	0.062	0.08	0.032	-0.122
369.517	-0.116	-0.303	0.115	0.285	0.251	0.007
369.732	-0.28	-0.339	0.069	0.043	0.094	-0.009
369.948	0.04	0.477	0.147	0.072	0.034	0.2
370.163	-0.026	-0.243	0.058	0.259	0.023	0.054
370.378	0.188	0.147	0.067	0.051	0.045	0.04
370.594	0.003	-0.183	-0.004	0.031	0.164	-0.015
370.809	0.052	0.357	0.033	0.196	0.034	0.021
371.025	-0.046	0.111	0.065	0.23	0.14	-0.001
371.24	-0.067	0.147	0.005	0.158	-0.109	0.176
371.455	-0.009	0.039	-0.118	0.213	0.107	0.035
371.671	0.237	0.051	0.227	0.36	0.11	0.247
371.886	0.02	-0.021	0.117	0.046	0.116	-0.012
372.102	-0.108	0.213	0.273	0.308	0.086	0.159
372.317	-0.141	0.015	-0.166	-0.05	-0.001	-0.053
372.533	0.122	-0.051	0.154	0.193	0.232	0.107
372.748	0.085	0.003	0.037	0.144	-0.042	-0.009
372.964	0.557	-0.159	0.131	0.199	0.194	0.007
373.179	0.069	0.057	0.092	0.118	0.059	0.129
373.395	0.069	0.003	-0.082	0.121	0.118	0.159
373.61	0.065	0.021	-0.015	-0.133	0.07	-0.108
373.826	0.089	0.093	0.033	0.245	0.072	0.104
374.041	-0.013	0.039	-0.05	0.043	0.01	0.269
374.257	-0.095	0.465	-0.002	0.092	0.159	0.109
374.472	0.081	0.441	0.053	0.222	0.056	-0.059
374.688	0.225	-0.051	0.09	0.147	0.11	0.065
374.904	-0.235	0.015	0.161	0.057	-0.071	0.098
375.119	0.241	0.375	-0.075	0.057	0.121	-0.062
375.335	0.003	-0.225	0.069	-0.003	0.042	-0.081
375.551	0.073	0.249	0.168	0.187	0.042	0.051
375.766	-0.026	-0.141	0.069	-0.055	0.08	0.035
375.982	0.208	0.201	0.053	0.256	0.083	0.018
376.198	0.18	-0.249	0.046	0.109	0.099	0.327
376.413	0.258	-0.045	0.042	0.089	0.083	0.016
376.629	-0.087	-0.375	0.06	0.135	0.216	-0.089
376.845	0.155	-0.165	0.049	0.092	0.126	0.038
377.061	0.229	-0.279	-0.018	0.124	-0.023	0.043
377.277	0.217	0.279	0.076	0.04	0.01	0.107
377.492	0.02	-0.153	0.055	-0.09	0.24	-0.017
377.708	0.02	0.297	0.023	-0.055	0.01	0.074
377.924	0.093	0.231	-0.073	0.054	0.021	-0.125
378.14	0.524	0.033	0.115	0.288	0.305	-0.051
378.356	-0.071	0.261	0.003	-0.07	-0.042	-0.119
378.571	0.081	0.273	0.076	0.075	0.08	0.016
378.787	-0.001	-0.207	0.042	-0.093	-0.017	-0.023
379.003	0.405	0.297	-0.009	0.17	0.27	0.068
379.219	-0.202	0.015	0.003	0.178	0.042	-0.081
379.435	0.176	0.039	-0.178	0.158	0.118	0.228
379.651	0.106	0.111	-0.029	0.072	-0.028	0.038
379.867	0.377	0.387	0.049	0.155	0.373	-0.053
380.083	0.04	0.111	0.001	0.132	-0.098	0.032
380.299	0.093	0.153	0.078	0.354	0.189	0.09
380.515	-0.145	-0.477	-0.182	-0.044	0.015	0.063
380.731	0.081	-0.093	0.019	0.069	0.275	0.065
380.947	-0.12	-0.123	0.055	-0.125	0.118	-0.064
381.163	0.188	-0.099	-0.009	0.066	0.118	0.098
381.379	-0.054	0.207	0.01	0.031	0.113	0.085
381.595	0.106	0.243	-0.045	0.063	0.056	0.032
381.811	-0.12	0.207	-0.02	0.06	-0.047	0.104
382.027	0.139	-0.105	-0.025	0.239	0.04	-0.128
382.243	-0.017	-0.297	0.012	0.187	0.213	-0.144
382.459	0.048	0.177	0.149	-0.096	0.088	-0.034
382.676	-0.059	-0.027	-0.041	0.112	0.072	0.109
382.892	0.188	-0.153	0.154	0.132	0.172	-0.045
383.108	-0.268	-0.171	0.042	0.051	0.116	-0.18
383.324	0.134	0.387	-0.045	0.077	-0.079	-0.015
383.54	-0.268	0.297	0.019	0.196	-0.044	0.038
383.756	0.804	-0.045	0.037	0.158	0.484	0.043
383.973	0.114	0.195	-0.034	0.112	-0.136	-0.216
384.189	0.003	0.393	0.017	0.118	0.088	-0.092
384.405	-0.157	0.363	0.003	-0.093	-0.044	0.002
384.621	-0.132	-0.201	0.051	-0.052	0.143	-0.067
384.838	-0.046	-0.201	0.113	0.011	0.07	0.027
385.054	0.069	0.393	-0.054	-0.003	0.048	-0.015
385.27	0.11	0.291	0.069	0.216	0.135	-0.252
385.486	0.122	0.105	-0.054	0.15	0.335	0.165
385.703	0.081	-0.279	0.179	-0.009	-0.069	-0.279
385.919	0.077	-0.045	0.001	0.23	0.181	-0.037
386.135	0.048	-0.057	0.003	0.092	0.121	0.021
386.352	-0.042	0.033	0.058	0.095	-0.215	0.002
386.568	-0.223	-0.147	-0.031	0.049	-0.207	-0.131
386.785	0.364	0.716	-0.013	0.193	0.189	0.087
387.001	-0.059	0.141	0.033	0.086	-0.012	-0.095
387.217	0.307	0.027	-0.121	0.196	0.481	-0.028
387.434	0.122	-0.243	-0.1	-0.078	0.064	0.021
387.65	0.241	0.261	-0.02	0.031	0.126	-0.028
387.867	-0.038	-0.183	0.046	-0.035	-0.071	0.107
388.083	0.139	0.261	0.232	0.187	0.294	0.035
388.3	0.106	0.267	0.014	0.031	0.051	-0.009
388.516	0.274	-0.213	0.074	0.201	0.154	-0.045
388.733	-0.182	-0.255	0.042	0.112	-0.058	0.01
388.949	0.245	0.069	0.053	0.222	0.126	0.101
389.166	0.028	-0.471	0.152	0.098	-0.006	0.082
389.382	0.192	0.015	0.163	0.118	-0.136	-0.062
389.599	-0.124	0.039	0.067	-0.093	-0.12	-0.199
389.815	-0.009	-0.033	0.177	0.245	0.118	0.123
390.032	-0.063	0.111	-0.057	0.184	-0.023	-0.048
390.249	-0.227	0.177	0.005	-0.003	0.154	-0.086
390.465	0.192	0.027	-0.018	-0.024	0.067	-0.053
390.682	0.077	0.345	0.01	0.323	-0.047	0.035
390.899	0.212	-0.261	0.11	0.054	0.083	-0.015
391.115	0.348	0.081	0.136	0.155	0.235	0.12
391.332	0.192	-0.129	0.113	0.147	0.086	0.14
391.549	0.106	0.231	0.163	0.354	-0.004	0.096
391.765	-0.288	0.123	0.106	0.014	0.105	-0.23
391.982	0.459	-0.321	-0.038	0.092	0.343	-0.166
392.199	-0.19	-0.069	0.026	0.276	-0.115	-0.161
392.415	0.258	-0.063	-0.086	0.271	0.075	0.233
392.632	-0.042	0.117	-0.082	0.207	0.107	-0.045
392.849	0.052	0.141	0.104	-0.055	0.343	0.093
393.066	0.356	-0.255	-0.052	0.144	0.116	-0.158
393.283	-0.017	0.459	0.222	0.21	-0.139	-0.122
393.499	-0.034	0.129	-0.038	0.069	0.08	-0.07
393.716	0.032	0.237	0.028	0.118	0.202	0.032
393.933	-0.017	0.009	0.113	0.063	0.303	-0.092
394.15	0.032	-0.045	0.161	0.17	-0.052	0.065
394.367	-0.022	-0.117	0.037	0.204	-0.104	-0.056
394.584	0.171	-0.135	-0.013	0.164	0.319	0.14
394.801	-0.112	0.141	-0.02	0.072	0.189	-0.144
395.017	0.04	0.063	0.03	0.025	0.078	0.109
395.234	-0.042	0.345	0.145	0.014	0.075	0.096
395.451	-0.079	0.321	-0.043	0.225	0.132	-0.155
395.668	-0.022	0.033	0.074	0.196	0.181	-0.056
395.885	0.208	0.363	0.186	0.075	0.107	0.101
396.102	-0.083	0.333	0.03	0.08	-0.063	-0.017
396.319	-0.12	-0.057	-0.006	0.245	-0.042	-0.006
396.536	-0.091	-0.399	-0.004	0.025	-0.031	-0.092
396.753	0.307	0.297	0.126	0.199	0.178	0.131
396.97	-0.235	-0.387	0.11	0.1	-0.042	-0.012
397.187	0.056	0.207	0.019	0.126	0.121	-0.125
397.404	0.225	0.417	0.035	0.161	0.365	0.085
397.621	-0.059	-0.009	0.092	0.23	0.143	0.137
397.839	-0.104	-0.405	0.01	0.132	-0.052	0.049
398.056	0.02	0.195	-0.011	0.098	0.023	0.181
398.273	0.241	-0.321	0.005	-0.026	0.064	-0.078
398.49	0.336	0.165	-0.009	0.334	0.162	0.129
398.707	-0.042	0.177	-0.089	0.193	0.088	0.137
398.924	0.196	-0.117	0.023	0.04	-0.001	0.071
399.141	-0.153	-0.207	-0.132	-0.093	-0.02	-0.266
399.359	0.032	0.153	0.055	0.098	0.351	0.107
399.576	-0.202	-0.183	-0.034	0.008	0.021	0.126
399.793	-0.231	-0.027	0.046	0.132	0.137	-0.04
400.01	-0.038	0.039	-0.109	0.141	0.021	0.068
400.227	0.126	-0.177	0.014	0.152	0.064	0.206
400.445	-0.017	-0.051	0.014	0.193	0.026	0.198
400.662	0.217	-0.339	0.078	0.144	-0.052	0.142
400.879	0.356	0.015	-0.013	-0.148	0.116	0.09
401.096	-0.034	-0.147	-0.018	0.285	0.099	0.032
401.314	0.089	-0.159	0.088	0.15	0.116	0.038
401.531	-0.005	-0.135	-0.009	0.25	0.191	0.01
401.748	0.13	-0.357	-0.02	0.066	0.059	0.131
401.966	0.163	-0.009	0.124	0.227	-0.028	0.137
402.183	0.171	-0.345	-0.043	0.089	-0.001	0.079
402.401	0.065	0.273	0.074	0.245	0.107	0.049
402.618	0.151	0.285	0.09	0.049	0.067	-0.004
402.835	0.143	-0.045	0.156	-0.012	-0.182	-0.169
403.053	0.106	-0.297	-0.015	0.187	0.026	-0.02
403.27	-0.046	-0.321	0.005	0.109	-0.009	-0.051
403.488	0.11	0.057	-0.013	-0.003	0.064	0.013
403.705	-0.046	0.351	0.001	0.184	0.091	0.063
403.923	0.139	0.285	-0.015	0.031	0.132	0.071
404.14	0.192	0.045	-0.057	0.173	0.311	0.038
404.358	-0.001	0.069	0.122	0.161	0.265	0.12
404.575	-0.009	-0.171	-0.004	0.008	0.037	-0.075
404.793	-0.202	0.447	0.142	0.043	0.091	-0.084
405.01	-0.087	-0.051	0.028	0.225	-0.023	-0.017
405.228	-0.206	0.231	0.195	0.112	0.086	0.176
405.445	0.122	-0.135	0.026	-0.067	0.259	0.016
405.663	0.377	0.459	-0.018	0.132	0.251	0.01
405.88	0.048	-0.381	0.138	0.248	0.08	0.074
406.098	0.126	-0.087	0.046	0.124	0.156	0.04
406.316	0.118	-0.117	0.149	0.181	-0.136	0.101
406.533	0.044	0.231	0.001	0.181	0.135	-0.004
406.751	-0.108	-0.255	0.051	-0.104	0.156	-0.02
406.969	-0.227	0.225	0.168	0.181	0.083	-0.017
407.186	-0.371	0.039	0.115	0.063	-0.163	-0.175
407.404	-0.042	0.123	0.067	0.201	0.164	-0.023
407.622	-0.19	-0.021	-0.118	0.126	0.01	-0.125
407.839	-0.071	0.207	0.204	0.178	0.061	0.057
408.057	-0.206	-0.393	0.136	0.17	-0.077	-0.1
408.275	-0.071	0.441	-0.045	0.236	-0.047	0.085
408.492	-0.054	-0.141	0.071	0.083	0.086	-0.042
408.71	0.184	0.297	0.053	0.219	0.167	0.187
408.928	0.015	0.171	0.023	-0.021	0.091	-0.18
409.146	0.254	-0.033	0.06	0.138	0.186	0.123
409.364	0.093	0.177	0.046	0.069	-0.069	0.002
409.581	0.401	0.003	0.094	0.118	0.305	0.145
409.799	0.381	0.171	-0.139	-0.055	0.078	0.184
410.017	0.163	-0.279	0.097	0.08	0.238	0.109
410.235	-0.12	-0.213	-0.059	0.072	0.061	-0.073
410.453	0.155	0.081	-0.061	-0.038	0.392	-0.053
410.671	-0.157	-0.183	-0.002	0.239	0.01	-0.164
410.889	-0.001	0.219	0.033	0.311	0.148	0.016
411.107	-0.017	-0.195	-0.123	-0.148	0.078	-0.194
411.325	-0.1	0.279	0.051	0.271	0.086	0.029
411.542	-0.054	0.087	0.012	0.017	0.116	-0.097
411.76	0.34	-0.009	0.014	0.196	0.259	0.063
411.978	-0.325	-0.135	0.053	0.141	0.023	0.032
412.196	0.143	-0.195	-0.009	0.072	0.129	-0.073
412.414	-0.022	0.015	-0.036	0.028	0.124	0.043
412.632	-0.091	0.411	0.202	0.034	-0.031	0.057
412.85	0.274	0.105	0.147	0.178	0.026	-0.059
413.068	0.319	-0.123	0.131	0.276	0.113	0.181
413.286	0.13	-0.087	0.003	0.08	0.191	-0.048
413.505	0.118	0.225	-0.059	-0.003	0.097	-0.078
413.723	-0.046	-0.027	0.028	0.256	0.091	0.018
413.941	0.422	0.099	0.145	0.17	0.04	0.162
414.159	-0.017	0.033	0.003	0.037	0.316	-0.235
414.377	-0.157	0.099	0.06	0.08	0.132	-0.095
414.595	0.028	-0.411	0.037	0.083	0.072	0.049
414.813	0.233	0.153	-0.002	0.129	0.002	-0.042
415.031	-0.022	0.129	0.11	-0.058	-0.117	-0.034
415.25	0.011	0.147	0.035	0.213	0.124	0.151
415.468	0.204	-0.003	0.046	0.118	0.034	-0.073
415.686	0.011	0.231	0.124	-0.05	0.238	0.131
415.904	0.151	-0.087	-0.162	0.008	0.145	-0.078
416.122	0.229	0.225	0.371	0.121	0.197	-0.006
416.341	0.225	-0.045	0.026	0.199	0.097	-0.056
416.559	0.069	0.327	0.09	0.1	0.002	0.016
416.777	0.188	-0.099	-0.052	0.063	-0.001	-0.012
416.995	0.212	-0.015	0.289	0.103	0.124	-0.078
417.214	0.134	-0.003	0.065	0.141	-0.047	-0.117
417.432	0.311	-0.003	0.076	0.08	0.143	-0.037
417.65	-0.141	-0.279	-0.102	0.115	0.135	0.181
417.869	0.27	0.159	0.142	0.002	-0.074	-0.048
418.087	-0.05	-0.267	-0.061	0.014	-0.069	0.085
418.305	0.336	0.357	0.049	0.227	0.056	-0.103
418.524	0.04	0.027	-0.031	0.334	0.135	0.002
418.742	0.155	-0.117	0.097	0.08	0.097	0.051
418.96	-0.054	0.009	0.001	0.126	-0.185	0.013
419.179	0.898	0.201	0.104	0.034	0.099	-0.015
419.397	0.299	-0.219	0.097	0.011	0.051	0.087
419.616	0.405	0.009	-0.107	0.271	0.118	0.071
419.834	0.43	0.285	0.01	-0.035	0.099	0.09
420.053	0.5	0.051	0.007	0.164	0.102	0.021
420.271	0.434	0.213	-0.054	0.092	-0.052	0.063
420.49	0.701	-0.447	0.122	0.204	0.099	-0.119
420.708	0.237	-0.333	-0.009	0.063	-0.036	-0.062
420.927	0.898	0.489	0.037	0.057	0.08	0.076
421.145	0.471	-0.273	0.01	0.049	-0.066	0.007
421.364	0.968	0.357	-0.027	0.161	-0.055	-0.073
421.582	0.36	-0.213	-0.025	0.046	0.389	0.016
421.801	0.459	-0.003	-0.134	0.109	0.097	0.018
422.019	0.549	-0.117	0.023	0.207	-0.017	0.076
422.238	0.812	0.135	0.113	0.253	0.026	-0.015
422.457	0.763	-0.195	0.001	0.262	-0.101	0.002
422.675	0.927	0.171	-0.029	0.207	-0.012	-0.048
422.894	1.103	-0.021	-0.082	0.06	0.072	0.04
423.113	1.149	0.069	0.081	0.349	-0.014	0.046
423.331	0.861	0.345	-0.079	0.072	0.14	-0.108
423.55	1.456	0.087	0.193	0.158	-0.096	0.093
423.769	1.054	0.309	0.081	0.02	-0.042	0.046
423.987	1.251	0.105	0.051	0.334	0.284	0.01
424.206	1.19	0.231	-0.068	0.144	0.032	0.093
424.425	1.485	0.081	0.092	0.288	-0.05	-0.001
424.644	1.452	0.057	0.06	0.051	0.078	0.068
424.862	1.793	0.189	0.033	0.147	0.113	0.109
425.081	1.604	-0.015	0.014	0.08	0.097	0.176
425.3	1.727	0.333	-0.041	0.256	0.051	0.005
425.519	1.539	-0.201	0.152	0.077	0.11	-0.103
425.737	2.064	0.309	0.115	0.138	0.091	0.074
425.956	1.871	0.093	0.174	0.051	-0.042	-0.078
426.175	2.446	0.063	0.03	0.219	0.053	0.018
426.394	1.998	0.147	0.019	-0.018	0.064	-0.1
426.613	2.195	0.123	0.238	0.265	0.032	0.129
426.832	2.499	0.027	0.117	0.092	0.126	0.087
427.051	2.175	-0.003	0.177	0.054	0.102	-0.144
427.27	2.7	0.255	-0.009	0.014	0.118	0.016
427.488	2.844	0.231	0.06	0.158	0.005	0.093
427.707	2.54	-0.099	0.076	0.144	-0.09	-0.064
427.926	2.635	0.123	0.346	0.037	0.197	-0.084
428.145	2.696	0.129	0.007	0.167	0.01	0.162
428.364	3.136	-0.123	-0.034	0.38	0.102	0.104
428.583	2.893	0.087	-0.114	-0.012	-0.283	-0.048
428.802	3.349	-0.027	0.06	0.19	0.148	-0.045
429.021	3.571	-0.039	-0.015	0.034	0.121	-0.136
429.24	3.632	0.171	-0.114	0.314	0.07	0.178
429.459	3.825	-0.015	0.026	0.167	0.094	-0.075
429.678	3.743	-0.009	0.11	0.204	0.202	0.151
429.897	3.591	0.201	-0.05	-0.165	0.037	0.131
430.117	3.694	0.189	0.149	0.196	0.075	-0.04
430.336	4.002	-0.153	-0.082	0.014	0.026	0.043
430.555	4.047	0.099	0.06	0.046	0.213	0.065
430.774	4.179	-0.117	0.01	0.124	0.042	0.049
430.993	4.113	-0.315	-0.089	0.08	0.048	0.01
431.212	4.458	-0.045	0.138	0.014	0.167	-0.097
431.431	4.302	-0.213	-0.02	0.046	-0.023	-0.006
431.65	4.856	-0.063	0.065	0.051	-0.088	0.054
431.87	5.316	0.069	0.09	0.129	0.132	0.131
432.089	5.032	0.075	-0.018	-0.09	0.086	-0.086
432.308	5.402	0.453	0.133	0.248	0.132	0.159
432.527	5.357	-0.255	-0.057	0.112	0.091	0.043
432.746	5.271	0.063	0.062	0.112	-0.001	-0.062
432.966	5.353	0.297	-0.093	0.049	0.01	-0.051
433.185	6.129	0.021	-0.011	0.23	0.186	-0.084
433.404	5.776	-0.207	0.129	0.072	-0.025	0.04
433.624	6.215	0.153	0.19	0.268	0.162	0.063
433.843	5.574	0.009	-0.018	-0.113	-0.033	-0.04
434.062	6.65	-0.015	0.049	0.124	-0.098	0.068
434.282	7.028	-0.027	0.058	-0.035	-0.009	0.115
434.501	7.114	0.267	-0.002	0.089	0.292	0.096
434.72	7.13	-0.177	-0.089	0.046	0.321	-0.037
434.94	7.656	0.243	0.163	0.204	0.308	-0.122
435.159	7.701	-0.015	-0.16	0.1	0.083	0.029
435.378	7.471	0.297	0.204	0.066	-0.052	-0.028
435.598	7.993	-0.471	0.076	0.207	-0.071	0.082
435.817	8.108	0.333	0.094	-0.024	0.156	0.203
436.037	8.563	0.171	-0.025	0.066	0.135	0.126
436.256	8.933	0.075	0.211	0.196	0.097	0.123
436.476	9.216	0.243	-0.036	0.141	0.094	-0.053
436.695	9.495	-0.093	0.003	0.455	0.151	0.049
436.915	9.43	0.021	0.083	-0.021	0.078	-0.1
437.134	10.263	0.117	0.174	0.135	0.3	0.035
437.354	10.378	-0.231	-0.052	0.242	0.116	0.049
437.573	10.165	0.333	0.142	0.04	0.059	-0.053
437.793	10.201	-0.524	0.06	0.031	0.262	-0.241
438.012	11.097	0.075	0.028	-0.003	0.099	0.054
438.232	11.232	-0.093	0.065	0.106	-0.155	-0.017
438.451	12.041	0.153	0.071	0.126	0.338	0.115
438.671	12.123	0.087	0.133	0.025	0.213	-0.15
438.891	12.074	-0.009	0.06	0.083	0.075	0.096
439.11	13.059	-0.039	0.067	-0.153	0.102	0.153
439.33	13.162	-0.111	0.085	0.242	0.181	-0.006
439.549	13.556	-0.153	-0.015	-0.073	0.067	-0.056
439.769	14.599	0.345	0.117	0.023	-0.155	0.17
439.989	14.422	-0.069	0.049	0.222	0.026	-0.125
440.208	15.584	0.279	0.094	0.155	0.026	0.04
440.428	16.036	0.003	0.074	-0.006	0.002	-0.131
440.648	16.725	-0.045	0.177	0.17	0.151	0.043
440.868	16.368	-0.357	0.007	0.066	-0.142	0.007
441.087	17.395	0.153	0.168	-0.003	0.289	0.322
441.307	17.698	-0.087	0.06	-0.009	0.197	-0.015
441.527	18.437	-0.015	0.042	0.155	-0.02	0.029
441.747	18.244	0.159	0.11	-0.122	-0.074	-0.089
441.966	19.878	0.177	0.227	0.19	0.267	-0.037
442.186	20.453	0.039	-0.002	-0.084	0.064	-0.18
442.406	20.326	0.117	0.113	0.236	0.143	-0.122
442.626	21.274	-0.357	0.092	0.031	-0.047	0.054
442.846	22.793	0.369	0.046	0.161	0.14	0.076
443.066	22.539	-0.279	0.042	0.069	-0.039	-0.183
443.285	23.742	0.075	0.06	0.164	0.183	0.079
443.505	23.869	-0.333	0.053	0.155	0.107	0.065
443.725	24.428	0.261	0.273	0.175	-0.006	-0.026
443.945	25.442	0.075	0.115	0.21	-0.052	0.087
444.165	26.025	0.129	0.03	0.164	0.175	0.118
444.385	26.534	-0.237	-0.034	0.124	0.088	-0.004
444.605	27.843	0.165	0.371	0.201	0.116	0.184
444.825	28.069	0.045	0.113	0.069	-0.044	-0.086
445.045	28.952	-0.117	0.094	0.253	0.17	-0.026
445.265	30.221	0.009	-0.011	0.054	0.151	0.032
445.485	30.233	-0.009	0.078	0.034	-0.144	0.087
445.705	31.148	-0.117	0.181	-0.174	0.053	0.005
445.925	32.085	0.009	0.197	0.175	0.292	0.118
446.145	32.709	-0.243	0.014	-0.101	0.059	-0.009
446.365	34.166	0.267	0.179	0.054	0.002	0.134
446.585	33.813	-0.189	0.053	0.135	0.072	-0.037
446.805	35.102	0.447	0.172	0.265	0.213	0.107
447.025	35.866	0.213	0.115	0.005	-0.079	-0.188
447.245	36.58	-0.327	0.09	0.072	0.202	0.109
447.465	36.453	-0.003	0.257	-0.015	-0.158	-0.097
447.686	37.927	-0.177	0.229	0.144	0.243	0.115
447.906	37.984	-0.123	0.11	-0.052	0.167	-0.051
448.126	39.417	0.489	0.051	-0.113	-0.006	0.156
448.346	39.709	-0.153	-0.004	0.092	-0.025	0.049
448.566	40.337	-0.171	0.25	-0.093	0.113	0.021
448.786	39.951	-0.123	0.014	-0.096	-0.207	0.046
449.007	41.433	0.087	0.2	0.383	0.07	0.137
449.227	41.495	-0.093	0.284	0	-0.042	-0.191
449.447	42.644	0.141	0.17	0.248	0.042	0.005
449.667	42.316	0.351	-0.041	-0.052	0.091	-0.02
449.888	43.552	0.255	0.227	0.025	-0.052	-0.02
450.108	43.367	0.009	0.193	0.023	0.116	-0.07
450.328	44.656	0.033	0.2	0.337	0.316	0.203
450.548	44.155	0.015	-0.041	0.089	-0.033	0.101
450.769	44.59	-0.105	0.218	-0.05	0.086	-0.001
450.989	44.352	-0.069	0.161	-0.029	0.051	0.123
451.209	44.902	-0.195	0.211	-0.003	0.07	-0.015
451.43	45.038	-0.489	0.065	0.196	0.135	0.118
451.65	45.567	0.087	0.081	0.398	0.216	-0.122
451.87	45.186	-0.141	0.163	-0.084	0.072	0.101
452.091	45.662	0.207	0.218	0.049	0.14	-0.017
452.311	46.586	-0.411	-0.004	0.233	-0.05	-0.073
452.532	46.356	0.129	0.232	0.028	0.099	0.093
452.752	44.664	0.051	0.071	-0.084	0.023	-0.051
452.973	46.126	0.249	0.264	0.196	0.278	0.087
453.193	45.912	-0.099	0.126	-0.032	0.083	-0.07
453.414	45.272	0.459	0.25	0.1	-0.161	-0.017
453.634	45.247	-0.536	0.152	0.167	0.099	-0.139
453.854	46.274	0.033	0.012	0.187	0.262	0.09
454.075	45.186	0.189	0.071	-0.067	0.156	0.046
454.296	45.338	0.129	0.184	0.112	-0.044	-0.075
454.516	44.64	0.231	0.172	0.043	0.059	-0.048
454.737	44.434	0.171	0.113	-0.024	0.178	0.109
454.957	43.658	-0.015	0.241	-0.026	0.243	-0.073
455.178	42.611	-0.273	0.254	0.089	0.083	-0.097
455.398	43.773	0.051	0.071	0.014	-0.004	-0.103
455.619	43.075	-0.105	0.234	0.15	0.099	-0.051
455.84	42.915	0.471	0.266	0.083	0.04	-0.037
456.06	42.747	0.632	0.2	-0.006	-0.012	0.129
456.281	41.864	-0.129	0.22	0.167	-0.017	-0.222
456.501	41.343	0.189	0.142	0.164	0.135	0.165
456.722	41.84	-0.249	0.078	0.086	-0.174	-0.252
456.943	41.441	0.195	0.163	0.366	0.154	0.118
457.163	40.817	-0.051	0.259	0.109	0.045	-0.106
457.384	39.536	-0.183	0.19	0.173	-0.052	0.14
457.605	39.705	0.105	0.03	0.005	0.162	0.002
457.826	39.442	0.285	0.161	0.219	0.238	0.096
458.046	38.851	-0.087	0.367	-0.003	0.224	-0.004
458.267	38.342	-0.003	0.309	0.141	0.135	0.096
458.488	37.176	0.015	0.271	0.04	0.042	0.01
458.709	36.831	-0.303	0.332	0.204	0.178	0.04
458.929	36.412	-0.009	0.268	0.184	-0.031	0.159
459.15	35.858	0.045	0.309	0.095	0.045	-0.075
459.371	34.679	-0.117	0.104	0.083	0.107	0.17
459.592	34.256	0.147	0.179	0.072	0.143	-0.02
459.813	34.039	0.231	0.33	0.32	0.316	0.085
460.034	33.895	-0.117	0.131	-0.029	0.105	0.093
460.254	33.55	0.123	0.071	0.233	0.048	-0.053
460.475	32.861	-0.027	0.154	-0.018	-0.101	0.074
460.696	32.553	0.081	0.184	0.034	0.281	0.029
460.917	31.748	-0.357	0.058	0.167	-0.066	-0.034
461.138	31.641	0.153	0.209	0.057	0.259	0.071
461.359	31.97	-0.105	0.266	0.115	0.213	0.029
461.58	30.886	0.381	0.243	0.115	0.148	-0.051
461.801	31.177	-0.099	0.213	0.175	-0.036	0.096
462.022	30.311	0.405	0.227	0.175	0.078	-0.073
462.243	30.077	-0.201	0.248	0.072	-0.123	0.049
462.464	29.995	0.261	0.355	0.242	-0.079	0.021
462.685	30.262	-0.135	0.227	0.305	0.015	0.17
462.906	29.124	0.243	0.097	0.138	0.053	0.024
463.127	28.541	-0.063	0.257	0.095	0.116	0.057
463.348	29.633	-0.165	0.383	0.204	0.238	0.046
463.569	28.373	-0.159	0.3	0.034	0.135	0.123
463.79	28.164	-0.105	0.115	0.115	0.118	0.079
464.011	27.848	-0.195	-0.022	0.037	0.186	-0.023
464.232	28.927	0.213	0.371	0.161	0.07	0.098
464.453	28.209	-0.159	0.113	0.135	-0.033	-0.194
464.675	27.08	0.417	0.303	0.199	0.181	0.109
464.896	27.642	0.063	0.136	0.046	0.194	0.225
465.117	27.88	0.063	0.335	0.181	0.064	0.049
465.338	27.203	-0.057	0.206	0.106	-0.09	-0.028
465.559	27.166	0.141	0.142	-0.026	-0.09	0.082
465.78	27.527	-0.381	0.142	0.017	0.102	-0.028
466.002	27.515	0.165	0.417	0.233	0.08	-0.02
466.223	26.71	-0.081	-0.002	-0.09	-0.012	-0.244
466.444	27.215	0.033	0.101	0.037	0.208	0.082
466.665	26.731	-0.069	0.023	0.095	0.172	-0.139
466.887	25.992	0.207	0.291	0.037	0.297	0.027
467.108	26.509	-0.219	0.227	0.124	0.026	-0.026
467.329	26.772	0.369	0.211	0.253	0.005	0.167
467.55	25.803	-0.177	0.222	0.037	-0.069	0.101
467.772	26.127	0.141	0.319	0.135	0.14	0.123
467.993	25.963	0.255	0.158	0.06	0.018	0.04
468.214	25.433	0.069	0.179	0.121	0.013	0.148
468.436	25.29	-0.159	0.152	-0.012	0.118	-0.073
468.657	25.117	0.279	0.293	0.262	0.243	0.038
468.879	25.343	-0.117	-0.004	0.15	0.135	0.04
469.1	25.392	-0.273	0.222	0.164	0.086	0.079
469.321	24.846	-0.183	0.216	0.066	0.159	0.079
469.543	24.321	0.315	0.254	0.118	0.01	-0.062
469.764	24.933	-0.027	0.213	0.175	-0.139	0.093
469.986	24.074	0.069	0.353	0.031	0.378	0.024
470.207	24.3	0.057	0.062	0.046	0.308	-0.07
470.428	24.115	0.117	0.184	0.207	0.102	0.145
470.65	23.5	0.147	0.19	0.279	0.083	-0.042
470.871	23.311	0.183	0.211	-0.127	0.162	0.098
471.093	23.06	0.279	0.12	-0.067	0.2	0.051
471.314	23.229	0.087	0.284	0.043	0.227	0.222
471.536	22.835	0.267	0.328	0.051	0.224	-0.086
471.758	22.412	0.219	0.319	0.031	0.17	0.082
471.979	22.937	-0.069	0.248	0.02	0.297	-0.023
472.201	22.576	0.003	0.14	0.328	0.105	0.018
472.422	21.508	-0.375	0.319	0.106	-0.09	0.016
472.644	21.496	0.411	0.165	0.138	0.107	0.016
472.865	21.623	0.53	0.145	0.178	0.013	-0.009
473.087	21.751	-0.183	0.227	0.086	0.129	0.007
473.309	21.254	-0.135	0.25	0.15	0.029	-0.048
473.53	21.258	-0.153	0.129	0.049	0.097	-0.045
473.752	21.213	0.219	0.186	0.077	0.088	0.189
473.974	20.823	-0.069	0.351	0.02	0.099	-0.053
474.195	20.613	0.081	0.222	0.066	0.083	0.043
474.417	20.388	0.183	0.321	0.054	0.143	-0.004
474.639	20.466	-0.183	0.28	0.161	0.159	0.126
474.86	20.42	0.057	0.36	0.02	0.14	0.038
475.082	19.866	0.273	0.049	0.066	-0.061	-0.1
475.304	19.956	0.105	0.248	-0.052	0.113	0.142
475.526	20.108	-0.291	0.28	0.187	-0.039	-0.048
475.747	19.587	0.087	0.344	0.04	0.21	0.107
475.969	19.029	0.135	0.12	0.08	-0.033	0.027
476.191	18.938	0.171	0.204	0.354	0.137	0.17
476.413	18.622	-0.027	0.206	0.034	-0.039	-0.073
476.635	18.187	-0.057	0.335	0.227	0.11	0.046
476.856	18.216	0.303	0.172	0.054	0.088	-0.106
477.078	18.368	0.051	0.248	0.219	0.137	0.198
477.3	18.618	-0.153	0.319	0.196	0.032	-0.048
477.522	18.363	-0.003	0.168	0.199	-0.02	-0.001
477.744	17.854	0.147	0.126	-0.13	0.037	0.074
477.966	18.712	0.129	0.094	0.282	-0.009	-0.004
478.188	18.388	0.021	0.142	0.023	0.091	-0.009
478.41	18.548	-0.249	0.181	0.051	0.07	-0.257
478.632	18.269	0.147	0.252	0.011	-0.104	-0.042
478.853	18.483	0.195	0.243	0.343	0.145	0.054
479.075	18.269	0.357	0.234	0.057	-0.09	0.065
479.297	17.961	0.345	0.275	0.1	0.313	0.142
479.519	18.027	-0.075	0.234	0.043	-0.079	0.057
479.741	18.663	0.219	0.309	-0.018	-0.185	0.131
479.963	18.347	-0.069	0.071	0.025	0.216	0.258
480.185	18.795	-0.099	0.307	0.132	0.078	-0.04
480.407	17.399	-0.423	0.209	0.138	-0.047	-0.004
480.63	18.093	0.267	0.071	-0.061	0.135	0.165
480.852	18.072	0.021	0.124	0.216	-0.061	0.071
481.074	18.458	-0.069	0.186	0.285	0.01	0.005
481.296	17.838	0.309	0.152	-0.231	0.2	0.12
481.518	18.302	0.219	0.408	0.17	0.04	0.043
481.74	18.593	0.351	0.142	0.354	0.181	0.09
481.962	18.093	0.141	0.19	0.155	0.14	0.065
482.184	18.446	-0.021	0.076	0.02	0.053	-0.081
482.406	18.536	0.033	0.289	-0.119	0.118	0.107
482.629	18.515	0.225	0.129	0.481	-0.098	0.038
482.851	18.754	0.303	0.168	0.265	0.154	0.098
483.073	19.961	0.027	0.225	0.152	0.817	-0.103
483.295	18.577	-0.111	0.074	0.017	0.08	0.12
483.517	18.815	-0.423	0.174	0.132	0.181	-0.106
483.74	18.733	0.393	0.213	-0.064	0.075	0.129
483.962	19.103	0.123	0.081	0.08	0.102	-0.07
484.184	18.975	0.219	0.277	0.025	0.002	0.051
484.406	19.263	-0.117	0.206	-0.064	0.248	-0.067
484.629	18.77	-0.153	0.131	0.089	-0.006	0.176
484.851	19.139	-0.081	0.124	0.106	0.007	0.123
485.073	19.842	0.465	0.088	0.245	0.051	0.123
485.295	19.792	-0.321	0.179	0.005	0.026	-0.048
485.518	19.267	0.129	0.115	0.109	-0.074	0.06
485.74	20.01	0.297	0.177	0.135	0.021	-0.062
485.962	19.784	-0.141	0.122	-0.084	0.091	-0.056
486.185	19.87	-0.297	0.088	0.04	-0.063	0.035
486.407	19.895	0.363	0.204	-0.032	0.186	-0.02
486.63	20.03	-0.189	0.097	0.037	0.172	0.14
486.852	19.874	0.105	0.254	0.17	0.135	0.104
487.074	20.457	-0.099	0.092	0.141	0.145	-0.026
487.297	19.813	0.063	0.172	0.057	0.007	-0.119
487.519	20.523	-0.099	0.145	0.011	-0.115	-0.001
487.742	20.494	0.057	0.195	0.17	0.078	0.093
487.964	20.531	0.243	0.257	0.103	-0.052	0.115
488.187	20.597	-0.063	0.179	0.06	0.042	0.007
488.409	20.765	0.207	0.003	-0.041	-0.15	0.076
488.632	21.459	0.554	0.014	-0.127	0.308	0.159
488.854	20.934	0.051	0.122	0.175	0.059	0.087
489.077	21.476	0.171	0.099	0.069	0.327	-0.062
489.299	21.18	-0.099	0.085	0.025	0.102	-0.056
489.522	22.03	0.213	0.117	0.132	0.07	0.162
489.744	21.673	0.369	0.131	0.118	0.14	0.054
489.967	22.19	0.099	0.268	0.245	0.324	0.076
490.19	22.527	-0.207	0.188	0.089	0.159	0.112
490.412	22.317	0.393	0.181	0.054	0.167	0.01
490.635	22.835	-0.267	0.081	0.253	0.275	-0.1
490.857	22.354	0.183	0.261	0.069	0.102	0.057
491.08	23.541	0.153	0.161	0.147	-0.055	-0.067
491.303	22.231	0.495	0.275	0.06	0.126	-0.122
491.525	23.077	0.315	0.213	0.089	0.284	-0.034
491.748	23.565	0.369	0.195	0.167	0.213	-0.004
491.971	23.175	0.213	0.051	0.092	-0.001	-0.012
492.193	24.12	0.165	0.026	-0.009	0.105	-0.064
492.416	23.619	0.327	0.181	0.08	0.053	-0.037
492.639	24.239	-0.099	0.108	0.288	0.137	-0.012
492.862	24.313	0.009	0.211	0.178	0.162	-0.034
493.084	24.181	0.081	0.081	0.227	-0.023	0.06
493.307	24.501	0.195	0.085	-0.015	0.183	-0.084
493.53	25.639	0.477	0.145	0.147	0.246	0.129
493.753	24.366	-0.285	0.062	0.17	-0.055	0.195
493.975	25.589	0.441	0.168	0.259	-0.004	0.239
494.198	25.91	0.267	0.245	0.031	0.164	-0.045
494.421	25.438	0.033	0.14	0.308	0.17	0.005
494.644	24.883	-0.015	0.156	0.103	0.145	-0.133
494.867	25.942	0.021	0.181	0.095	0.059	0.181
495.09	25.474	-0.063	0.012	0.046	0.135	-0.186
495.313	25.996	0.141	0.287	0.054	0.067	-0.037
495.535	25.836	0.081	0.149	0.025	0.229	0.09
495.758	26.46	0.219	0.257	0.233	-0.09	0.007
495.981	26.755	0.321	0.106	0.057	0.094	-0.1
496.204	27.277	0.423	0.261	0.103	0.238	0.189
496.427	26.846	-0.117	-0.059	0.005	-0.044	-0.078
496.65	28.106	0.135	0.211	0.089	0.178	-0.186
496.873	27.088	-0.021	0.238	0.089	-0.09	-0.084
497.096	28.324	0.087	0.065	0.063	0.319	0.01
497.319	28.045	0.285	0.044	-0.012	0.018	-0.056
497.542	28.004	-0.153	0.238	0.083	0.116	-0.001
497.765	28.455	0.177	0.184	0.014	0.078	-0.056
497.988	29.079	0.363	0.202	0.158	0.235	-0.15
498.211	28.804	0.171	-0.002	0.167	0.224	0.176
498.434	29.921	0.207	0.142	0.236	-0.126	0.054
498.657	29.317	-0.141	0.097	0.144	0.078	-0.136
498.88	29.293	-0.027	0.133	0.204	0.132	0.112
499.103	29.962	0.201	0.014	0.121	0.129	-0.097
499.326	30.024	0.051	0.213	0.262	-0.082	0.013
499.55	30.43	-0.045	0.273	0.089	0.151	0.002
499.773	31.042	0.363	0.309	0.216	0.308	0.109
499.996	30.721	-0.045	0.099	0.132	0.126	0.018
500.219	31.12	-0.171	0.021	0.276	0.099	0.029
500.442	31.14	0.087	0.037	0.126	0.037	-0.078
500.665	32.351	0.111	0.014	0.21	-0.033	0.09
500.889	32.167	0.015	0.069	0.167	0.078	0.013
501.112	32.277	0.495	0.076	0.187	0.175	0.04
501.335	31.859	-0.213	0.22	0.103	-0.071	-0.006
501.558	32.737	0.584	0.078	0.098	0.265	-0.026
501.781	32.819	0.147	0.209	0.112	0.04	0.035
502.005	33.242	0.435	0.09	0.279	0.335	0.024
502.228	32.84	-0.213	0.017	0.098	-0.066	0.027
502.451	33.636	0.542	0.03	0.144	0.126	0.051
502.675	33.538	-0.345	0.026	0.135	0.067	0.021
502.898	33.505	0.075	0.254	0.17	0.032	0.109
503.121	34.043	0.237	0.145	-0.003	0.172	0.043
503.344	34.72	0.255	0.104	0.112	0.219	0.002
503.568	34.835	-0.051	0.065	0.155	-0.117	0.123
503.791	34.322	0.279	0.179	0.077	0.042	0.242
504.015	35.365	0.506	0.026	0.129	-0.169	-0.07
504.238	35.028	-0.375	0.037	0.066	0.137	0.17
504.461	36.063	0.123	0.055	-0.015	0.102	-0.059
504.685	36.469	0.219	0.202	0.135	0.376	0.046
504.908	34.991	0.345	0.039	0.17	-0.042	-0.244
505.132	35.652	0.369	0.001	0.161	0.059	0.085
505.355	36.19	0.057	0.01	0.155	0.08	-0.048
505.578	37.57	0.021	0.174	0.147	0.129	0.074
505.802	36.785	0.147	0.179	0.06	0.021	-0.045
506.025	36.395	-0.117	0.232	0.3	0.143	-0.062
506.249	36.629	0.207	0.023	0.031	0.07	0.032
506.472	38.354	0.405	0.133	0.092	0.099	0.027
506.696	37.873	-0.063	-0.025	0.129	0.099	0.129
506.919	37.898	-0.267	0.085	0.077	0.137	0.178
507.143	38.21	-0.021	0.115	0.069	0.083	-0.073
507.366	38.157	0.051	0.19	0.02	0.116	0.035
507.59	38.715	-0.153	0.154	-0.003	-0.188	-0.001
507.814	38.961	0.231	-0.02	0.014	0.107	0.038
508.037	38.847	0.554	0.163	0.023	-0.052	0.029
508.261	39.475	0.177	0.106	0.086	-0.004	0.085
508.484	39.569	0.075	0.042	0.216	0.167	-0.089
508.708	39.729	0.033	0.341	0.011	-0.172	0.109
508.932	39.241	0.477	0.051	-0.015	0.121	-0.084
509.155	40.382	0.111	0.122	0.15	0.213	0.195
509.379	40.123	-0.147	0.005	0.236	-0.098	-0.034
509.603	40.242	0.033	0.149	-0.003	0.094	0.104
509.826	41.014	-0.027	0.213	-0.07	0.048	-0.089
510.05	41.343	0.453	0.202	0.112	0.021	-0.106
510.274	41.195	0.015	0.248	-0.009	0.067	-0.012
510.497	41.823	0.231	0.152	0.129	0.275	0.005
510.721	42.652	-0.183	0.053	0.1	0.422	0.057
510.945	42.607	-0.063	0.17	0.049	0.243	0.098
511.169	41.881	0.051	0.142	0.083	0.099	0.035
511.392	42.964	0.153	0.238	0.066	0.148	0.12
511.616	42.973	0.105	-0.029	-0.029	0.227	-0.114
511.84	43.326	-0.039	0.19	0.155	0.116	0.222
512.064	42.973	0.099	0.227	0.279	0.064	0.021
512.288	43.831	0.309	0.039	0.014	0.156	0.027
512.512	44.377	0.435	0.179	0.135	0.183	-0.139
512.735	44.245	0.075	0.088	0.075	0.191	0.115
512.959	44.348	0.171	0.186	0.193	0.148	0.085
513.183	45.284	0.009	0.136	0.19	0.11	0.027
513.407	45.03	0.201	0.071	0.175	0.335	0.057
513.631	45.321	0.183	0.165	0.193	0.194	0.054
513.855	44.8	0.231	0.152	0.066	0.061	0.06
514.079	46.516	0.075	0.099	0.095	0.297	0.131
514.303	46.274	0.099	-0.022	-0.012	0.121	-0.097
514.527	45.502	0.542	0.069	0.276	0.137	0.035
514.75	46.898	-0.123	-0.029	0.121	-0.014	0.074
514.974	47.665	-0.213	0.177	0.014	0.072	0.176
515.198	47.107	0.153	0.065	-0.029	-0.18	0.104
515.422	46.898	0.495	0.216	0.103	0.172	0.016
515.646	47.489	-0.111	0.051	0.1	0.319	-0.026
515.87	47.899	0.039	0.106	0.075	-0.088	-0.037
516.094	49.386	-0.081	0.325	0.337	0.143	0.057
516.319	48.257	-0.039	0.055	0.112	0.032	0.206
516.543	49.394	0.501	0.085	0.242	0.021	-0.017
516.767	49.213	-0.159	0.094	0.051	-0.055	-0.188
516.991	48.388	0.171	0.113	0.181	0.032	0.007
517.215	49.332	0.171	0.017	0.043	0.124	-0.012
517.439	49.414	0.387	0.053	0.049	0.121	0.035
517.663	50.1	-0.063	-0.114	0.216	0.034	-0.028
517.887	49.341	0.291	0.131	0.19	0.059	-0.059
518.111	50.457	0.003	0.122	0.057	0.056	-0.001
518.336	50.342	0.441	0.039	0.014	0.002	-0.004
518.56	49.977	0.015	0.03	-0.035	0.029	0.129
518.784	51.02	0.165	0.124	-0.05	0.021	0.074
519.008	50.642	0.417	-0.036	0.054	0.007	-0.028
519.232	50.695	0.363	0.188	0.138	0.042	0.049
519.456	51.209	0.231	-0.057	0.109	-0.066	-0.106
519.681	51.623	-0.087	0.046	0.103	0.183	-0.037
519.905	51.324	0.021	0.042	0.415	-0.044	-0.089
520.129	51.693	0.77	0.094	0.242	0.178	0.054
520.353	51.857	-0.135	0.193	0.089	-0.006	-0.122
520.578	51.759	0.321	0.12	0.118	0.289	-0.062
520.802	52.74	-0.321	0.106	-0.067	0.3	0.057
521.026	52.494	-0.225	0.088	0.083	-0.025	-0.026
521.251	52.28	0.069	0.065	0.222	0.013	-0.023
521.475	52.235	0.159	0.113	0.204	0.061	0.057
521.699	52.276	-0.483	0.058	0.239	-0.039	-0.078
521.924	52.461	0.057	0.209	0.112	0.067	0.101
522.148	53.216	0.123	0.065	0.008	0.216	-0.089
522.372	53.286	0.411	0.195	0.19	0.113	0.109
522.597	53.339	0.051	-0.054	-0.07	-0.191	-0.001
522.821	54.571	0.141	0.229	0.276	0.546	0.104
523.046	52.777	0.045	0.069	-0.032	0.102	-0.059
523.27	54.62	0.213	0.028	0.086	0.143	0.021
523.494	54.325	0.039	0.003	0.204	0.11	-0.155
523.719	54.448	-0.021	0.12	0.043	0.015	0.068
523.943	54.505	0.219	-0.002	0.158	0.167	0.173
524.168	54.694	0.363	-0.07	0.17	0.005	0.051
524.392	54.686	0.087	0.124	0.1	-0.063	-0.051
524.617	55.462	0.141	0.145	0.014	-0.172	0.024
524.841	55.955	0.483	0.026	0.118	0.135	0.131
525.066	55.864	0.489	0.028	0.118	0.116	-0.097
525.29	55.815	0.237	0.062	0.034	-0.112	-0.006
525.515	55.749	0.189	0.071	0.049	0.072	0.024
525.739	56.3	-0.009	0.097	0.037	0.015	-0.125
525.964	56.259	0.423	0.028	0.043	0.124	0.098
526.188	56.8	-0.141	0.01	0.167	0.053	0.01
526.413	56.932	0.572	0.156	0.32	0.032	-0.246
526.638	57.018	-0.141	0.136	0.19	-0.079	-0.197
526.862	56.805	0.147	0.193	0.233	0.145	0.236
527.087	56.566	0.099	0.165	0.305	-0.004	-0.04
527.312	57.511	0.405	0.081	0.106	0.229	-0.078
527.536	57.006	-0.027	0.03	-0.035	0.023	-0.202
527.761	57.474	-0.135	0.149	0.23	0.023	-0.031
527.986	56.64	-0.045	-0.041	0.06	0.143	0.085
528.21	57.708	0.189	0.094	0.054	0.029	-0.1
528.435	58.164	0.285	-0.077	0.118	0.143	-0.064
528.66	57.585	0.267	0.234	0.118	-0.028	0.043
528.884	58.43	-0.069	0.033	-0.006	0.143	0.038
529.109	59.309	0.051	0.209	0.302	0.143	0.231
529.334	57.4	0.093	0.033	0.063	0.042	0.038
529.559	57.901	0.327	0.088	0.124	0.227	-0.001
529.783	57.728	0.045	0.017	0.014	0.075	0.082
530.008	59.596	0.237	0.161	0.164	0.178	0.115
530.233	59.009	0.009	-0.041	0.02	0.248	0.005
530.458	59.863	-0.099	0.126	0.155	0.145	-0.097
530.683	58.935	0.135	-0.004	-0.003	-0.093	0.063
530.907	58.976	-0.129	0.243	0.051	0.018	-0.114
531.132	58.357	-0.201	0.001	-0.032	0.013	-0.028
531.357	58.931	0.123	0.17	0.152	0.042	0.181
531.582	59.564	0.171	0.09	0.181	0.026	-0.051
531.807	59.974	0.309	-0.059	0.121	0.305	0.09
532.032	58.849	0.56	0.115	0.028	-0.212	-0.006
532.257	60.052	0.333	0.124	0.175	0.151	0.115
532.482	60.101	-0.297	0.019	0.109	-0.218	0.142
532.707	60.512	-0.015	0.023	0.077	0.191	-0.092
532.932	60.697	0.177	0.097	0.193	-0.139	-0.147
533.156	60.594	0.495	0.069	0.259	0.172	0.096
533.381	59.732	0.369	-0.034	-0.148	-0.223	-0.001
533.606	60.085	0.309	0.062	0.008	0.002	0.032
533.831	60.003	0.381	-0.068	-0.035	0.172	0.131
534.056	60.754	0.237	0.225	0.095	0.083	0.087
534.281	59.855	0.315	0.071	0.057	-0.112	-0.073
534.506	61.514	-0.111	0.11	0.118	0.14	-0.017
534.731	60.561	-0.057	0.115	0.126	-0.104	-0.103
534.957	61.789	0.423	0.085	0.227	0.21	0.079
535.182	62.158	0.051	0.206	0.144	0.186	0.14
535.407	62.462	0.201	0.156	0.014	0.013	0.203
535.632	62.294	0.051	0.133	0.075	-0.337	0.074
535.857	62.023	0.159	0.161	0.225	0.129	-0.106
536.082	61.834	-0.183	-0.073	0.072	0.013	-0.119
536.307	62.778	0.285	0.014	0.023	0.21	-0.045
536.532	62.298	0.345	0.017	0.103	-0.09	-0.051
536.757	62.877	0.147	0.076	0.011	0.015	0.25
536.983	61.826	0.063	0.055	0.294	0.029	0.145
537.208	62.975	0.117	0.058	0.034	0.129	0.04
537.433	62.158	-0.069	-0.107	0.225	-0.196	-0.004
537.658	63.135	0.225	0.188	0.02	0.002	0.159
537.883	61.855	-0.069	0.053	0.086	0.097	0.063
538.109	62.68	0.369	0.09	0.077	0.075	0.148
538.334	63.205	0.087	-0.002	0.049	0.137	-0.122
538.559	62.803	-0.003	0.147	0.19	0.148	-0.026
538.784	62.704	0.147	0.145	0.083	0.042	-0.128
539.01	63.312	0.399	-0.002	0.204	-0.109	0.054
539.235	62.257	-0.303	-0.025	-0.067	-0.028	-0.186
539.46	63.172	-0.009	0.014	0.265	-0.104	0.007
539.685	64.301	0.405	0.055	0.158	0.162	0.029
539.911	64.482	0.195	-0.006	0.181	0.262	0.043
540.136	64.129	0.249	0.142	0.002	0.097	0.068
540.361	63.768	0.363	0.131	0.023	0.113	-0.015
540.587	64.65	0.237	-0.022	0.1	0.061	0.093
540.812	65.701	0.021	0.172	0.23	0.243	0.12
541.037	65.701	0.363	0.078	0.144	0.042	0.189
541.263	64.995	0.105	0.067	-0.09	0.113	0.038
541.488	63.838	0.057	0.099	0.17	0.194	0.021
541.714	64.696	0.321	0.108	0.305	-0.123	0.344
541.939	65.923	-0.099	-0.002	-0.012	0.099	0.005
542.164	66.116	0.273	0.06	0.092	0.178	0.338
542.39	65.004	-0.045	0.094	0.242	-0.082	-0.028
542.615	65.463	0.363	0.122	0.086	0.208	0.065
542.841	64.741	-0.057	0.039	0.201	0.235	0.131
543.066	64.544	0.249	0.181	0.216	0.254	0.068
543.292	66.165	0.315	0.124	0.225	0.021	0.349
543.517	65.221	0.327	0.117	0.366	0.11	0.151
543.743	66.042	0.087	0.085	0.023	0.061	0.082
543.968	66.137	0.255	0.168	0.077	0.102	0.071
544.194	65.751	-0.333	0.051	0.054	0.037	0.101
544.419	67.212	0.033	0.101	0.262	0.086	0.167
544.645	65.587	-0.405	0.149	0.135	-0.166	0.038
544.871	67.167	0.477	0.296	-0.073	-0.012	0.054
545.096	66.531	0.255	0.044	-0.044	0.08	-0.015
545.322	67.303	0.039	0.147	0.21	-0.101	0.065
545.547	67.783	-0.261	0.062	-0.125	0.067	-0.04
545.773	68.588	0.255	0.017	0.077	0.053	-0.117
545.999	67.783	0.075	-0.089	0.19	0.023	0.137
546.224	68.017	-0.111	0.188	0.164	-0.069	0.165
546.45	67.29	0.009	0.051	0.103	0.113	-0.133
546.676	67.717	0.417	0.287	0.334	0.381	0.17
546.901	68.235	0.105	0.124	0.15	0.018	-0.073
547.127	67.471	0.237	0.085	0.233	0.181	0.247
547.353	67.434	0.051	0.005	0.129	-0.012	0.01
547.578	68.263	-0.093	0.088	0.242	0.2	0.065
547.804	68.37	0.027	0.058	-0.015	-0.023	0.027
548.03	68.415	0.297	0.069	0.02	-0.023	0.178
548.256	67.537	-0.273	-0.038	-0.081	0.126	-0.081
548.482	67.791	0.608	0.142	0.219	0.07	0.079
548.707	69.314	0.045	0.108	0.181	0.083	0.109
548.933	68.181	0.123	0.065	0.132	0.297	0.123
549.159	69.824	-0.057	-0.068	0.314	0.088	0.065
549.385	68.916	-0.321	0.097	0.216	-0.066	0.016
549.611	69.384	-0.129	0.156	0.187	0.172	0.12
549.836	69.655	0.075	0.126	0.106	0.216	0.082
550.062	69.659	-0.057	-0.082	-0.139	0.135	-0.078
550.288	69.988	-0.159	0.033	0.031	0.034	0.046
550.514	69.947	-0.189	0.003	0.144	0.086	-0.062
550.74	70.616	0.297	0.158	0.216	-0.025	0.038
550.966	71.211	0.165	0.014	-0.032	0.083	-0.031
551.192	70.103	0.471	0.062	0.164	0.186	0.101
551.418	70.743	0.327	0.071	0.124	0.099	0.142
551.643	70.862	0.141	0.206	0.152	0.048	-0.048
551.869	71.117	-0.117	-0.043	-0.191	-0.134	-0.128
552.095	70.086	0.141	0.131	0.227	0.091	0.027
552.321	70.694	0.075	-0.013	0.138	0.045	-0.02
552.547	71.605	0.255	0.149	0.144	0.018	0.068
552.773	71.326	0.243	-0.043	-0.029	0.032	-0.095
552.999	72.78	0.327	0.124	0.043	0.137	0.12
553.225	71.544	0.039	0.023	0.112	-0.042	-0.02
553.451	72.353	0.554	0.131	-0.009	0.172	0.068
553.677	71.922	-0.009	-0.013	0.115	-0.061	0.162
553.904	72.036	0.375	0.179	0.196	0.056	0.079
554.13	71.737	0.135	-0.063	0.002	0.126	-0.028
554.356	72.398	-0.021	0.158	-0.003	0.126	-0.009
554.582	73.744	-0.207	-0.004	0.054	0.015	-0.166
554.808	73.449	0.111	0.005	0.155	-0.115	0.198
555.034	72.632	0.147	-0.102	0.239	0.118	-0.15
555.26	73.703	-0.087	0.129	0.196	0.01	0.018
555.486	74.754	0.441	0.124	0.115	-0.069	-0.059
555.712	75.477	0.177	0.049	0.164	0.023	0.176
555.939	75.03	-0.255	0.298	0.02	-0.136	-0.07
556.165	74.812	-0.003	0.335	0.155	0.099	-0.081
556.391	75.51	0.087	-0.038	0.15	0.284	-0.017
556.617	74.96	0.135	0.271	0.233	0.088	0.096
556.843	73.798	0.129	0.168	0.164	0.086	-0.012
557.07	75.186	0.459	0.067	0.21	0.162	0.126
557.296	75.124	-0.153	-0.004	0.046	0.305	-0.081
557.522	73.777	0.063	0.252	-0.009	-0.142	0.09
557.748	75.066	0.021	0.001	-0.058	-0.023	0.104
557.974	75.715	0.243	0.211	0.15	0.17	0.159
558.201	76.606	0.087	0.181	0.222	0.01	0.038
558.427	76.503	0.123	0.136	-0.032	-0.017	-0.103
558.653	76.122	0.267	0.133	0.262	0.037	0.109
558.88	76.655	-0.045	0.202	0.262	0.148	0.098
559.106	76.844	0.273	0.03	0.092	0.107	0.038
559.332	76.881	0.027	0.163	0.037	0.056	0.093
559.559	76.885	0.297	0.033	-0.075	-0.071	0.051
559.785	77.259	0.536	0.17	0.173	0.124	-0.095
560.011	77.411	0.045	0.058	-0.055	0.048	0.032
560.238	77.867	0.423	0.092	0.141	0.048	0.054
560.464	77.325	0.057	0.108	0.199	0.175	-0.125
560.691	77.838	0.435	0.248	0.126	0.034	0.087
560.917	78.183	-0.608	0.062	0.069	0.135	0.01
561.143	78.852	0.357	0.172	0.25	0.086	0.131
561.37	78.798	0.021	-0.054	0.167	-0.014	-0.04
561.596	79.361	0.099	0.181	0.222	0.007	0.038
561.823	77.674	0.081	0.065	0.262	-0.009	0.049
562.049	79.32	0.051	0.069	0.222	0.154	0.145
562.276	77.977	0.231	0.039	0.216	-0.017	0.107
562.502	80.047	0.009	0.094	0.173	0.124	0.04
562.729	79.418	0.009	0.101	0.095	-0.042	-0.042
562.955	80.929	0.171	0.06	0.115	0.099	0.046
563.182	79.562	0.057	0.211	-0.009	0.121	-0.015
563.408	79.386	0.183	0.17	0.265	0.099	0.233
563.635	78.655	0.59	-0.073	0.135	-0.031	-0.07
563.862	80.359	0.429	0.106	0.15	-0.02	0.159
564.088	80.055	-0.195	0.076	0.049	-0.017	0.005
564.315	79.977	0.159	0.138	0.155	0.208	-0.037
564.541	79.997	0.578	0.055	-0.078	0.118	-0.023
564.768	80.646	0.321	0.234	0.201	-0.012	-0.136
564.995	81.299	0.447	-0.045	-0.101	0.094	-0.213
565.221	80.671	0.075	0.026	-0.026	0.178	0.082
565.448	81.722	-0.081	0.037	-0.119	-0.177	-0.064
565.674	80.084	0.261	0.126	0.375	-0.09	0.049
565.901	81.845	-0.135	0.156	0.077	0.172	-0.028
566.128	81.594	0.123	0.14	0.328	-0.02	0.054
566.355	81.213	-0.141	0.037	0.141	0.007	0.016
566.581	81.315	0.369	0.218	0.17	-0.017	0.038
566.808	81.467	0.075	0.131	0.161	0.061	0.065
567.035	82.329	0.734	0.088	0.072	0.086	-0.009
567.262	82.062	0.009	-0.022	0.089	0.2	0.032
567.488	82.058	0.207	0.092	0.158	0.129	0.06
567.715	83.717	0.267	0.209	0.023	-0.131	0.032
567.942	83.216	0.105	0.023	0.262	0.121	0.032
568.169	82.465	0.081	0.172	0.02	0.606	-0.042
568.395	83.639	0.027	0.271	0.043	0.338	-0.034
568.622	83.306	0.003	0.083	0.025	0.002	-0.026
568.849	84.062	0.087	-0.025	0.051	0.284	-0.119
569.076	84.136	0.021	0.026	0.167	0.194	-0.18
569.303	84.497	0.027	-0.079	0.103	0.172	0.165
569.53	83.807	-0.165	0.163	0.086	0.086	-0.114
569.756	83.569	0.758	0.179	0.181	-0.098	-0.078
569.983	83.216	0.399	0.142	0.126	0.107	0.101
570.21	84.345	0.608	0.078	0.207	-0.023	-0.023
570.437	84.111	-0.249	0.049	0.046	-0.098	0.082
570.664	84.263	0.441	0.209	-0.09	0.219	0.109
570.891	84.908	0.297	0.074	0.21	0.118	0.024
571.118	85.614	0.489	0.051	0.02	0.116	0.068
571.345	84.55	0.357	0.181	0.043	-0.166	0.17
571.572	85.634	0.447	0.085	0.377	0.091	0.195
571.799	85.983	0.339	-0.148	0.213	-0.031	0.007
572.026	84.805	0.59	0.028	0.049	-0.052	0.016
572.253	84.711	0.237	0.065	0.1	0.2	-0.075
572.48	85.458	0.435	0.152	0.025	0.034	0.079
572.707	84.234	0.063	0.012	0.167	0.124	0.01
572.934	83.319	0.267	0.081	0.106	0.07	0.068
573.161	85.318	-0.207	0.039	-0.127	0.11	-0.075
573.388	86.542	0.159	0.076	0.196	0.17	-0.092
573.615	84.596	0.105	0.213	0.175	0.04	0.104
573.842	84.481	0.483	-0.02	0.124	0.064	0.107
574.069	86.377	0.243	0.046	0.17	0.208	0.101
574.296	86.074	0.65	0.01	0.178	0.197	0.101
574.524	86.283	0.387	0.113	0.274	0.067	0.316
574.751	86.669	0.057	0.083	0.204	0.091	-0.009
574.978	87.576	1.04	0.065	-0.026	0.018	-0.009
575.205	86.427	0.465	0.085	0.141	0.083	-0.062
575.432	88.057	0.159	0.106	0.075	0.007	-0.012
575.659	87.773	-0.057	0.117	0.106	0.205	-0.015
575.887	88.196	0.447	0.122	0.147	-0.004	0.176
576.114	88.11	0.219	-0.038	0.083	-0.052	0.063
576.341	89.596	0.441	0.117	0.08	0.07	-0.031
576.568	88.258	0.297	0.14	0	-0.096	0.032
576.795	88.484	0.656	0.09	0.279	0.216	0.074
577.023	88.278	0.261	0.06	0.121	-0.023	-0.086
577.25	88.549	0.333	0.179	0.138	0.14	-0.059
577.477	88.623	-0.309	0.01	0.083	0.135	-0.059
577.704	88.151	0.189	0.179	0.025	-0.052	0.123
577.932	88.463	0.261	0.06	0.227	0.088	-0.139
578.159	88.566	0.483	0.195	0.268	0.075	0.313
578.386	87.49	0.453	0.026	0.049	0.164	-0.108
578.614	88.841	0.806	0.115	0.057	0.129	0.043
578.841	87.289	0.435	-0.013	0.126	0.151	-0.139
579.068	88.623	0.794	0.193	0.028	0.045	-0.026
579.296	89.785	0.638	0.083	0.199	-0.082	-0.095
579.523	90.04	0.89	0.131	0.066	0.159	0.016
579.75	89.921	0.369	0.001	-0.029	0.01	-0.012
579.978	90.323	0.632	0.209	0.129	0.121	0.013
580.205	90.413	0.692	0.09	0.069	-0.039	0.104
580.433	90.664	0.896	0.152	0.08	0.053	-0.048
580.66	89.81	0.62	0.232	0.037	-0.074	0.068
580.888	91.103	0.614	0.291	0.092	0.061	0.181
581.115	89.74	0.65	0.181	0.181	0.007	0.051
581.343	92.84	0.602	0.179	0.305	-0.042	0.109
581.57	91.074	0.423	0.113	0.109	0.042	-0.081
581.797	91.485	1.19	0.133	0.014	0.053	0.093
582.025	89.851	0.453	0.206	0.242	0.07	0.096
582.253	90.442	0.854	0.241	0.32	0.186	0.167
582.48	90.122	0.728	0.193	0.08	0.135	-0.108
582.708	92.421	0.788	0.209	0.126	0.151	0.126
582.935	90.762	0.68	0.099	0.178	-0.188	0.074
583.163	92.253	0.369	0.22	0.129	0.143	0.256
583.39	90.615	0.614	0.204	0.132	0.045	0.007
583.618	90.927	0.968	0.218	0.086	0.088	-0.04
583.845	91.534	0.746	0.222	0.1	0.07	-0.142
584.073	92.437	0.866	0.117	0.046	0.137	0.206
584.301	91.276	1.118	0.124	0.253	-0.001	-0.084
584.528	92.561	1.034	0.156	0	0.067	0.038
584.756	90.684	0.656	0.147	-0.018	0.14	0.016
584.984	93.222	1.352	0.264	0.037	0.779	0.253
585.211	91.842	0.483	0.161	0.227	0.164	-0.02
585.439	91.785	0.962	0.142	0.126	0.186	0.151
585.667	91.711	0.59	0.181	0.196	0.032	0.217
585.894	92.68	0.884	0.341	0.129	0.365	0.181
586.122	92.01	0.656	0.149	0.051	0.037	-0.07
586.35	93.874	1.052	0.38	0.178	0.064	-0.095
586.577	94.084	0.77	0.177	0.06	0.015	0.109
586.805	93.513	0.884	0.01	0.005	0.083	-0.04
587.033	92.667	1.148	0.3	-0.021	0.029	0.007
587.261	92.951	1.256	0.177	0.282	0.086	0.096
587.488	92.101	1.382	0.209	0.337	-0.02	0.063
587.716	93.373	1.202	0.218	0.219	0.267	0.068
587.944	92.351	1.567	0.209	0.051	-0.191	0.029
588.172	93.505	1.591	0.298	0.181	0.026	0.134
588.4	93.275	0.908	0.264	-0.119	0.135	0.06
588.627	93.378	1.082	0.195	0.262	0.181	-0.017
588.855	92.819	1.627	0.222	0.175	-0.033	0.024
589.083	93.8	1.531	0.174	0.121	0.14	0.065
589.311	94.449	1.466	0.188	-0.021	-0.014	0.013
589.539	93.476	1.549	0.431	0.204	-0.042	0.085
589.767	93.538	1.346	0.133	0.147	0.021	-0.053
589.995	94.108	1.597	0.234	0.126	0.121	0.151
590.223	94.613	1.735	0.248	0.152	0.113	-0.125
590.451	94.63	1.933	0.268	0.239	-0.014	-0.001
590.678	94.145	2.077	0.158	0.089	0.042	-0.268
590.906	94.749	2.017	0.25	0.175	0.294	-0.1
591.134	94.568	2.185	0.335	-0.006	-0.001	-0.125
591.362	93.406	1.825	0.19	0.08	0.026	-0.034
591.59	94.712	1.567	0.186	0.124	0.067	-0.051
591.818	94.778	2.335	0.303	0.222	0.013	0.107
592.046	93.357	1.831	0.186	0.121	-0.101	-0.161
592.274	94.782	2.227	0.337	0.17	0.219	0.12
592.502	94.691	1.993	0.364	0.005	0.159	0.002
592.73	94.782	2.185	0.298	0.112	0.018	0.065
592.958	94.322	1.975	0.403	0.025	-0.044	0.109
593.187	95.028	2.161	0.341	0.063	0.145	-0.252
593.415	94.745	2.077	0.316	0.051	0.023	-0.125
593.643	94.659	2.089	0.488	-0.075	-0.158	-0.106
593.871	95.636	2.317	0.218	0.017	0.08	0.101
594.099	96.001	2.628	0.371	0.106	0.205	-0.012
594.327	95.866	1.879	0.339	0.037	0.042	-0.089
594.555	96.646	2.503	0.38	0.025	0.07	-0.1
594.783	96.387	2.479	0.314	0.297	0.156	0.17
595.011	95.968	1.957	0.38	0.173	-0.044	0.101
595.24	96.239	2.688	0.19	0	0.191	0.029
595.468	96.215	2.904	0.458	-0.024	0.275	0.043
595.696	95.648	2.766	0.38	0.112	0.162	0.002
595.924	97.303	2.419	0.504	0.262	0.265	-0.04
596.152	95.508	2.616	0.433	0.043	0.267	0.065
596.381	96.802	2.766	0.481	0.089	0.148	-0.053
596.609	94.86	2.964	0.261	0.144	0.029	0.065
596.837	97.561	3.324	0.408	0.106	-0.044	0.181
597.065	95.648	3.24	0.385	0.037	-0.253	-0.144
597.294	97.192	3.474	0.495	0.242	0.118	0.123
597.522	96.297	3.48	0.563	-0.093	-0.061	-0.158
597.75	97.064	3.306	0.627	0.089	0.373	0.057
597.978	97.372	3.312	0.41	-0.044	0.007	0.054
598.207	96.74	3.743	0.415	0.152	0.075	0.291
598.435	96.317	3.414	0.611	0.141	0.175	-0.26
598.663	97.853	3.929	0.486	0.083	0.154	-0.023
598.892	96.354	3.593	0.495	0.196	0.04	-0.053
599.12	97.032	3.857	0.808	0.132	0.219	0.195
599.348	97.118	3.875	0.419	0.199	0.015	0.035
599.577	99.097	3.899	0.678	0.233	0.265	0.021
599.805	98.542	4.085	0.492	-0.075	-0.031	-0.095
600.034	96.925	3.839	0.554	0.115	0.14	0.104
600.262	97.652	4.439	0.502	0.025	0.148	0.063
600.49	98.247	5.026	0.591	0.225	0.067	0.098
600.719	97.118	4.289	0.582	0.086	0.088	-0.103
600.947	98.916	4.63	0.714	0.011	0.032	0.068
601.176	97.931	4.912	0.655	0.112	-0.147	0.151
601.404	97.627	4.541	0.817	0.023	0.183	0.076
601.633	97.861	4.966	0.545	0.265	-0.023	0.013
601.861	98.694	5.302	0.705	0.031	0.825	0.187
602.09	98.054	5.104	0.591	0.227	0.137	-0.031
602.318	99.331	5.889	0.79	0.141	0.343	-0.053
602.547	97.487	5.643	0.561	-0.029	0.216	-0.062
602.775	97.615	5.607	0.911	0.02	0.102	0.211
603.004	97.865	5.356	0.712	0.031	-0.193	0.018
603.232	98.982	5.955	0.728	0.196	0.007	0.098
603.461	98.21	5.47	0.774	0.051	-0.004	0.057
603.69	98.489	6.369	0.826	0.328	0.189	0.057
603.918	99.552	6.105	0.762	0.213	-0.052	0.04
604.147	98.92	6.758	0.895	0.253	0.346	0.049
604.375	97.684	6.069	0.973	0.181	0.126	0.28
604.604	98.682	6.614	0.765	0.196	-0.088	0.013
604.833	98.608	6.501	0.989	0	0.029	0.217
605.061	99.68	7.681	0.879	0.305	0.088	0.129
605.29	98.6	7.328	0.826	0.199	0.013	-0.122
605.519	98.272	7.939	0.975	0.19	-0.014	0.118
605.747	98.251	7.663	1.051	0.086	0.037	-0.062
605.976	99.528	8.095	0.804	0.025	-0.066	-0.062
606.205	100	7.202	0.847	-0.032	-0.069	-0.017
606.433	99.339	8.365	1.012	0.135	0.015	0.063
606.662	97.894	8.431	0.989	0.187	0.083	-0.051
606.891	97.574	8.245	1.135	0.38	-0.006	0.049
607.12	98.986	8.059	1.14	0.3	-0.036	0.074
607.348	98.423	8.634	1.314	0.245	0.172	-0.023
607.577	96.908	8.634	1.304	0.36	0.105	0.063
607.806	98.538	8.491	1.334	0.302	-0.139	0.01
608.035	97.84	8.94	1.067	-0.084	0.124	-0.092
608.264	98.85	9.719	1.471	0.334	0.197	-0.001
608.492	97.233	8.706	1.254	0.291	0.099	-0.086
608.721	98.152	10.049	1.316	0.23	-0.044	0.165
608.95	96.999	10.379	1.389	0.201	0.042	-0.001
609.179	96.851	10.181	1.572	0.121	0.167	0.134
609.408	96.703	10.882	1.343	0.227	0.251	-0.04
609.637	98.382	11.14	1.433	0.15	0.303	0.04
609.866	96.592	10.894	1.449	0.245	-0.112	0.131
610.094	98.198	11.398	1.552	0.173	0.061	0.165
610.323	96.408	10.289	1.414	0.187	-0.009	-0.095
610.552	97.463	11.446	1.577	0.274	0.08	0.184
610.781	96.592	11.751	1.606	0.005	0.088	0.043
611.01	96.674	11.823	1.643	0.285	0.121	0.115
611.239	95.073	12.674	1.698	0.196	0.116	0.167
611.468	96.198	12.806	1.666	0.193	0.183	0.302
611.697	96.67	12.77	1.671	0.095	0.349	0.076
611.926	96.453	13.268	1.918	0.389	0.061	0.074
612.155	97.019	13.274	1.902	-0.13	0.021	0.153
612.384	95.332	13.544	1.991	0.389	0.186	0.005
612.613	97.101	13.885	1.789	0.089	0.162	0.024
612.842	96.305	14.401	1.833	0.225	0.072	0.195
613.071	94.626	14.724	1.831	0.259	-0.058	0.148
613.3	95.874	15.18	2.034	0.204	0.37	0.098
613.529	94.17	14.868	2.153	0.34	0.018	-0.067
613.758	94.334	15.438	2.336	0.167	0.156	0.057
613.987	94.667	15.54	2.053	0.135	0.023	0.137
614.216	95.558	15.216	2.201	0.23	-0.061	-0.084
614.446	93.895	16.391	2.261	0.103	-0.101	0.134
614.675	95.283	16.241	2.471	0.282	0.162	0.002
614.904	95.41	16.355	2.277	0.002	0.183	0.051
615.133	94.732	17.386	2.171	0.25	0.07	0.076
615.362	94.174	17.733	2.377	0.115	0.113	-0.056
615.591	94.753	18.027	2.494	0.274	0.078	0.267
615.82	93.805	18.543	2.519	0.057	-0.185	0.17
616.05	93.915	18.788	2.739	0.152	0.172	0.002
616.279	94.293	18.495	2.675	0.126	0.083	0.165
616.508	94.035	19.604	2.867	0.323	0.102	0.12
616.737	92.712	19.694	2.668	0.1	0.078	-0.048
616.967	93.156	21.042	3.112	0.129	0.205	-0.111
617.196	92.988	19.873	2.883	0.161	-0.036	0.04
617.425	92.425	21.066	3.084	0.271	-0.023	0.063
617.654	90.984	21.198	3.141	0.265	0.091	-0.012
617.884	91.703	21.414	2.965	0.375	0.21	-0.034
618.113	90.606	21.881	3.082	0.158	-0.071	-0.026
618.342	92.647	22.457	3.318	0.219	0.075	0.178
618.571	92.002	23.272	3.375	0.147	0.116	0.027
618.801	92.454	23.422	3.318	0.126	0.227	0.029
619.03	91.374	24.177	3.64	0.118	0.078	-0.078
619.259	91.436	24.291	3.539	0.308	0.099	0.167
619.489	90.565	24.495	3.663	0.121	0.08	-0.073
619.718	92.261	24.519	3.956	0.337	0.202	0.005
619.948	89.736	25.616	3.846	0.274	0.151	0.002
620.177	90.454	25.61	3.716	0.282	0.186	0.101
620.406	90.142	27.048	3.995	0.144	0.305	0.074
620.636	89.678	27.204	4.297	0.412	0.124	0.04
620.865	88.59	27.804	4.317	0.126	0.032	-0.042
621.095	90.38	28.781	4.084	0.346	0.061	-0.103
621.324	87.884	28.517	4.239	0.175	0.007	-0.056
621.553	89.875	30.747	4.239	0.236	0.21	0.131
621.783	88.418	30.297	4.503	0.06	0.045	-0.147
622.012	87.847	31.268	4.594	0.49	0.032	0.101
622.242	86.866	31.538	4.422	0.118	-0.058	-0.073
622.471	88.274	32.233	4.866	0.45	0.164	0.032
622.701	87.305	32.743	4.933	0.201	-0.028	0.187
622.93	87.346	34.367	5.203	0.201	0.213	-0.001
623.16	86.64	33.971	5.118	0.201	0.021	0.063
623.39	86.156	34.894	5.287	0.389	0.205	0.118
623.619	87.724	34.877	5.248	0.184	0.032	0.101
623.849	87.178	36.411	5.477	0.317	0.175	0.12
624.078	86.078	36.585	5.413	0.314	0.018	0.104
624.308	85.113	37.766	5.921	0.501	0.143	-0.012
624.537	85.17	38.113	5.827	0.421	-0.044	-0.037
624.767	85.54	39.084	5.834	0.204	0.178	-0.086
624.997	84.033	39.576	5.774	0.317	0.034	0.005
625.226	83.688	40.187	5.983	0.274	0.04	-0.015
625.456	84.604	41.518	6.216	0.222	0.216	-0.067
625.685	84.579	41.428	6.301	0.375	0.221	0.126
625.915	84.624	41.92	6.388	0.441	0.17	0.016
626.145	83.031	43.382	6.452	0.32	0.191	0.065
626.375	83.126	44.383	6.559	0.25	-0.028	-0.142
626.604	82.765	45.096	6.735	0.415	0.091	0.063
626.834	82.333	45.75	6.964	0.377	0.156	0.027
627.064	81.779	46.517	7.229	0.288	-0.042	0.25
627.293	80.367	47.302	7.115	0.513	0.197	-0.004
627.523	81.463	48.645	7.502	0.23	0.107	0.107
[truncated: 1,651 more rows]

## Sheet: Fig 2E
Mouse circadian period
Light cycle	Mice ID #	Body temperature circadian period from onset (hour)		Mean	SD
LD	25	24.01		24.015	0.0057735
	26	24.01
	27	24.02
	28	24.02
DD	25	24.05		24.04	0.00816497
	26	24.03
	27	24.04
	28	24.04
3h delayed FD	25	24.04		24.0475	0.0221736
	26	24.04
	27	24.03
	28	24.08
3.7h delayed PD	25	24.32		24.37	0.0522813
	26	24.41
	27	24.33
	28	24.42

## Sheet: Fig 2F
Rat circadian period
Light cycle	Rat ID#	Heart rate circadian period from onset (hour)		Mean	SD
LD	2	24.01		23.9972	0.0154364
	3	23.99
	5	23.99
	8	23.975
	10	23.9825
	12	24.01
	13	24
	15	24.02
DD	2	24.29		24.3337	0.0694751
	3	24.49
	5	24.36
	8	24.31
	10	24.27
	12	24.34
	13	24.29
	15	24.32
5h advanced FD	2	24.75		24.5937	0.208939
	3	24.67
	5	24.4
	8	24.78
	10	24.49
	12	24.74
	13	24.2
	15	24.72
3h advanced PD	2	24.19		24.3175	0.1419
	3	24.13
	5	24.24
	8	24.43
	10	24.35
	12	24.58
	13	24.29
	15	24.33

## Sheet: Fig 2G
Mouse circadian onset phase shift
	12h test light on time - circadian time (hour)	0	2	4
Light cycle	Mice ID #	Body temperature onset phase shift vs DD (hour)
FD	25		-0.03	-0.08
	26		0.11	0.14
	27		-0.04	0.05
	28		0.04
PD	25	-0.08	-0.38
	26	-0.27	-0.29
	27		-0.39	-0.51
	28	-0.21	-0.52
LD	25	-0.2	-0.66	-1.47
	26	-0.04	-0.95	-1.02
	27	-0.19	-0.91
	28	0	-0.85	-0.96

## Sheet: Fig 2H
Rat circadian onset phase shift
	12h test light on time - circadian time (hour)	16	18	20	22
Light cycle	Rat ID #	Heart rate onset phase shift vs DD (hour)
FD	2	-0.35
	3	-0.48
	5			0.05
	8	-0.37
	10		0.07
	12	-0.41
	13			0.06
	15	-0.52
PD	2			0.01
	3			-0.01
	5				-0.05
	8		0
	10			0.04
	12		-0.09
	13			0.01
	15		-0.05

## Sheet: Fig 3C
Mouse circadian period
Light cycle	Mice ID #	Body temperature circadian onset circadian period (hour)		Mean	SD
LD	25	24.01		24.015	0.0057735
	26	24.01
	27	24.02
	28	24.02
DD	25	24.05		24.025	0.0568624
	26	24
	27	23.96
	28	24.09
FF	25	24.04		24.0275	0.0377492
	26	24.02
	27	23.98
	28	24.07
PP	25	24.22		24.1925	0.0442531
	26	24.24
	27	24.15
	28	24.16
LL	25	24.86		25.08	0.271662
	26	24.87
	27	25.43
	28	25.16

## Sheet: Fig 3D
Rat circadian period
Light cycle	Rat ID #	Heart rate circadian onset circadian period (hour)		Mean	SD
LD	1	24.01		23.9914	0.0157359
	4	24
	6	24
	7	23.97
	9	23.97
	11	24
	14	23.99
DD	1	24.31		24.3343	0.0830376
	4	24.47
	6	24.34
	7	24.2
	9	24.35
	11	24.29
	14	24.38
FF	1	24.46		24.54	0.146059
	4	24.53
	6	24.42
	7	24.33
	9	24.69
	11	24.63
	14	24.72
PP	1	25.14		25.2429	0.213831
	4	25.55
	6	25.36
	7	24.93
	9	25.07
	11	25.24
	14	25.41
RR	1	25.23		25.3786	0.158475
	4	25.67
	6	25.26
	7	25.48
	9	25.39
	11	25.24
	14	25.38

## Sheet: Fig 5J
Rat circadian amplitude
Light cycle	Rat ID #	Heart rate circadian amplitude (bpm)
LD	1	41.312
	4	36.311
	6	35.869
	7	26.932
	9	42.288
	11	39.683
	14	37.581
	2	31.952
	3	35.776
	5	34.381
	8	48.212
	10	35.344
	12	26.684
	13	41.891
	15	37.137
LI	2	35.803
	3	31.485
	5	33.923
	8	43.966
	10	32.884
	12	22.778
	13	42.027
	15	38.568
LF	1	33.904
	4	29.404
	6	31.182
	7	27.565
	9	29.597
	11	32.407
	14	24.734
LP	1	23.911
	4	24.529
	6	20.269
	7	21.337
	9	26.049
	11	22.978
	14	25.739
LR	2	25.522
	3	15.429
	5	21.577
	8	18.317
	10	21.158
	12	11.393
	13	7.839
	15	14.686
LS	1	17.805
	4	21.065
	6	16.648
	7	18.51
	9	24.811
	11	12.198
	14	29.325

## Sheet: Fig 6C
Mouse dark-adapted ERG b-wave amplitude
	Flash light intensity (uW/cm2 for 5 ms)	0.42	4.2	42	420	4200
LED lights	Mouse ID #	dark-adapted ERG b-wave amplitude (uV)
white	1	118.9	235	390.1	556.7	577.8
	2	50.8	190.1	366.4	430.4	431.1
	3	65.7	139	214.4	370.3	450.5
	5	77.1	198.8	288.5	486.6	611
	6	63	214.7	371.6	559.8	701.4
	7	50	127.4	170.1	503.9	609.2
	8	20	47.6	82.5	191.2	265
red	1	0	25.6	168.8	298.2	408.9
	2	0	24.5	165.2	253.8	359.4
	3	0	0	213	271.6	331.2
	5	0	24.5	148.6	312.6	399.2
	6	0	30.9	151.1	333.5	547.5
	7	0	0	92.8	309.3	412.9
	8	0	0	14.2	193.3	183.2
photo-red	1	0	0	39.1	204.6	348.6
	2	0	6.6	63.7	184.7	286.6
	3	0	0	26.1	150.2	224.6
	5	0	5.5	50.1	203.2	320.1
	6	0	7	65.7	183.6	372.4
	7	0	0	0	144	300.8
	8	0	0	0	78.2	118.4
far-red	1	0	0	0	19	45.5
	2	0	0	0	10	20
	3	0	0	0	14.5	30.8
	5	0	0	0	5	37.8
	6	0	0	0	6.6	55.5
	7	0	0	0	0	61.6
	8	0	0	0	0	10
infra-red	1	0	0	0	0	0
	2	0	0	0	0	0
	3	0	0	0	0	0
	5	0	0	0	0	0
	6	0	0	0	0	0
	7	0	0	0	0	0
	8	0	0	0	0	0

## Sheet: Fig 6D
Mouse light-adapted ERG b-wave amplitude
	Flash light intensity (uW/cm2 for 5 ms)	42	420	4200
LED lights	Mice ID #	Light-adapted ERG b-wave amplitude (uV)
white	1	0	27.1	99.5
	2	0	27.7	87.9
	3	0	22.7	91.1
	5	7	40.2	100.9
	6	9.5	48.1	129.1
	7	0	37.8	81
	8	12	7.5	52.7
red	1	0	0	31.9
	2	0	6.5	26.8
	3	0	0	27.9
	5	0	2	29.3
	6	0	0	35.9
	7	0	0	26.5
	8	0	9	18.8
photo-red	1	0	0	22.5
	2	0	0	5
	3	0	0	0
	5	0	0	12
	6	0	0	6.2
	7	0	0	5
	8	0	0	0
far-red	1	0	0	0
	2	0	0	0
	3	0	0	0
	5	0	0	0
	6	0	0	0
	7	0	0	0
	8	0	0	0
infra-red	1	0	0	0
	2	0	0	0
	3	0	0	0
	5	0	0	0
	6	0	0	0
	7	0	0	0
	8	0	0	0

[truncated: 78 more sheets: Fig 6E, Fig 6F, Fig 6G, Fig 6H, Fig 7C, Fig 7D, Fig 7E, Fig 7F, Fig 7G, Fig 7H, Fig 8A, Fig 8B, Fig 8C, Fig 8D, Fig 8E, Fig 8F, Fig 8G, Fig 8H, Fig 8I, Fig 9A …]
